# Supplementary material for: The role of Neanderthal introgression in liver cancer
Source: BMC Med Genomics. 2022 Dec 12;15:255. doi: 10.1186/s12920-022-01405-7 (PMC9743633; doi:10.1186/s12920-022-01405-7)
Supplement: Supplementary file 2 — Additional file 2: Table S1. Fisher’s exact test results for the European set. Table S2. Fisher’s exact test results for the East Asian set. Table S3. Somatic mutation ratio results for the European set. Table S4. Somatic mutation ratio results for the East Asian set. Table S5. Summarized Variant Effect Predictor results on Neanderthal and modern haplotypes for the European set. Table S6. Summarized Variant Effect Predictor results on Neanderthal and modern haplotypes for the East Asian set. Table S7. Allele specific expression of Neanderthal alleles for genes in Europeans. Median proportion of reads supporting the Neanderthal alleles in each gene with at least 5 samples. Each gene is also annotated with whether the gene shows enrichment of somatic mutations on Neanderthal haplotypes or was not significant. Table S8. Allele specific expression of Neanderthal alleles for genes in East Asians. Median proportion of reads supporting the Neanderthal alleles in each gene with at least 5 samples. Each gene is also annotated with whether the gene shows enrichment of somatic mutations on Neanderthal haplotypes or was not significant. Table S9. Wilcoxon Rank Sum test results for the genes with Neanderthal allele expression in both tumor and unaffected liver from European samples. Table S10. χ2 test results for the European set. Table S11. χ2 test results for the East Asian set. Table S12. Summary of genes mentioned in discussion. [file 12920_2022_1405_MOESM2_ESM.xlsx]

## Sheet: Table S1
Table S1: Fisher’s exact test results for the European set.
gene	Number_modern_haplotypes_no_somatic_mutations	Number_Neanderthal_haplotypes_no_somatic_mutations	Number_modern_haplotypes_with_somatic_mutations	Number_Neanderthal_haplotypes_with_somatic_mutations	pval	Number_Neanderthal_haplotypes	pvalAdj	proportion_Neanderthal_haplotypes_with_somatic_mutations	proportion_modern_haplotypes_with_somatic_mutations
A2ML1	261	33	53	7	1	40	1	0.175	0.16879
AADACL3	324	14	16	0	1	14	1	0	0.0470588
AARS2	309	15	30	0	0.62615	15	1	0	0.0884956
ABAT	286	18	46	4	0.531218	22	1	0.181818	0.138554
ABCA7	277	10	66	1	0.6973	11	1	0.0909091	0.19242
ABCC4	193	67	72	22	0.680064	89	1	0.247191	0.271698
ABCG1	263	35	48	8	0.654998	43	1	0.186047	0.154341
ABHD18	334	5	14	1	0.230239	6	1	0.166667	0.0402299
ABI3BP	180	96	46	32	0.350583	128	1	0.25	0.20354
ABL2	281	5	65	3	0.183918	8	1	0.375	0.187861
ABO	314	9	30	1	0.605004	10	1	0.1	0.0872093
ABR	34	5	68	5	0.313481	10	1	0.5	0.666667
ABRAXAS2	319	21	13	1	0.599789	22	1	0.0454545	0.0391566
ACAD11	269	33	46	6	0.814253	39	1	0.153846	0.146032
ACAP2	286	10	56	2	1	12	1	0.166667	0.163743
ACOD1	341	5	8	0	1	5	1	0	0.0229226
ACOT1	25	3	26	4	1	7	1	0.571429	0.509804
ACOT11	301	4	48	1	0.5274	5	1	0.2	0.137536
ACSF3	295	16	41	2	1	18	1	0.111111	0.122024
ACTN1	280	8	66	0	0.360356	8	1	0	0.190751
ACTR2	18	4	21	5	1	9	1	0.555556	0.538462
ADAD1	291	27	32	4	0.538745	31	1	0.129032	0.0990712
ADAMTS13	268	34	45	7	0.640365	41	1	0.170732	0.14377
ADAMTS16	261	7	83	3	0.710212	10	1	0.3	0.241279
ADAMTS18	224	46	68	16	0.742448	62	1	0.258065	0.232877
ADAMTS20	269	6	75	4	0.239282	10	1	0.4	0.218023
ADAMTSL1	224	12	115	3	0.401989	15	1	0.2	0.339233
ADAMTSL3	167	103	52	32	1	135	1	0.237037	0.237443
ADCK1	24	1	45	4	0.656882	5	1	0.8	0.652174
ADD2	282	14	58	0	0.138495	14	1	0	0.170588
ADGRB3	41	2	80	15	0.092272	17	1	0.882353	0.661157
ADGRD1	244	5	99	6	0.0907655	11	1	0.545455	0.28863
AFMID	293	37	20	4	0.502916	41	1	0.097561	0.0638978
AGAP1	192	33	114	15	0.519227	48	1	0.3125	0.372549
AGXT2	274	45	30	5	1	50	1	0.1	0.0986842
AHCYL2	300	10	40	4	0.0817953	14	1	0.285714	0.117647
AHNAK2	160	0	184	10	0.00249771	10	1	1	0.534884
AHRR	40	13	48	21	0.543692	34	1	0.617647	0.545455
AKIP1	328	9	16	1	0.392664	10	1	0.1	0.0465116
AKR1C2	95	4	137	4	0.720555	8	1	0.5	0.590517
AKR1C4	274	53	22	5	0.786426	58	1	0.0862069	0.0743243
AKR1C8	21	5	27	5	0.740366	10	1	0.5	0.5625
AKR1E2	290	14	43	7	0.0178174	21	1	0.333333	0.129129
AKR7L	339	6	9	0	1	6	1	0	0.0258621
ALCAM	295	5	53	1	1	6	1	0.166667	0.152299
ALDH6A1	283	54	16	1	0.489155	55	1	0.0181818	0.0535117
ALDOB	292	46	16	0	0.242389	46	1	0	0.0519481
ALG12	286	36	32	0	0.0587971	36	1	0	0.100629
ALG3	337	4	12	1	0.171517	5	1	0.2	0.034384
ALG9	316	3	33	2	0.0785656	5	1	0.4	0.0945559
ALK	192	21	126	15	0.858293	36	1	0.416667	0.396226
ALOX12B	32	2	26	4	0.406883	6	1	0.666667	0.448276
ALOX15	15	6	22	3	0.263929	9	1	0.333333	0.594595
ALOXE3	273	53	20	8	0.115875	61	1	0.131148	0.0682594
ALPK3	197	112	23	22	0.137931	134	1	0.164179	0.104545
ALS2CL	272	23	56	3	0.59273	26	1	0.115385	0.170732
AMBP	323	6	25	0	1	6	1	0	0.0718391
AMPD1	299	17	37	1	0.705693	18	1	0.0555556	0.110119
AMPD3	275	30	41	8	0.209998	38	1	0.210526	0.129747
AMPH	203	60	67	24	0.479029	84	1	0.285714	0.248148
ANGPT4	303	13	38	0	0.375617	13	1	0	0.111437
ANK2	204	35	91	24	0.170221	59	1	0.40678	0.308475
ANK3	194	38	106	16	0.441849	54	1	0.296296	0.353333
ANKDD1A	315	8	30	1	0.566008	9	1	0.111111	0.0869565
ANKLE2	286	30	36	2	0.554511	32	1	0.0625	0.111801
ANKMY1	253	47	44	10	0.553124	57	1	0.175439	0.148148
ANKRD11	42	2	64	4	1	6	1	0.666667	0.603774
ANKRD16	324	10	19	1	0.477543	11	1	0.0909091	0.0553936
ANKRD27	278	6	69	1	1	7	1	0.142857	0.198847
ANKRD52	302	20	29	3	0.450402	23	1	0.130435	0.0876133
ANKS3	323	5	25	1	0.369407	6	1	0.166667	0.0718391
ANLN	301	8	41	4	0.0525202	12	1	0.333333	0.119883
ANO3	228	31	79	16	0.288173	47	1	0.340426	0.257329
ANO7	282	2	67	3	0.0549014	5	1	0.6	0.191977
ANO7L1	298	48	7	1	1	49	1	0.0204082	0.0229508
ANO9	247	81	19	7	0.814836	88	1	0.0795455	0.0714286
ANTXR1	249	25	72	8	0.827773	33	1	0.242424	0.224299
ANXA11	301	25	24	4	0.268622	29	1	0.137931	0.0738462
ANXA6	238	55	44	17	0.117128	72	1	0.236111	0.156028
AP5Z1	307	11	35	1	1	12	1	0.0833333	0.102339
APAF1	281	31	34	8	0.109357	39	1	0.205128	0.107937
APLF	313	11	30	0	0.609012	11	1	0	0.0874636
APTX	279	49	14	12	0.000336782	61	0.461391	0.196721	0.0477816
ARAP3	288	21	39	6	0.13273	27	1	0.222222	0.119266
ARFGAP1	294	36	20	4	0.33159	40	1	0.1	0.0636943
ARFGEF3	254	9	89	2	0.735614	11	1	0.181818	0.259475
ARHGAP42	258	26	60	10	0.267339	36	1	0.277778	0.188679
ARHGAP45	311	9	34	0	1	9	1	0	0.0985507
ARHGEF10	256	17	75	6	0.797222	23	1	0.26087	0.226586
ARHGEF15	327	6	21	0	1	6	1	0	0.0603448
ARHGEF16	298	25	26	5	0.164317	30	1	0.166667	0.0802469
ARHGEF19	16	3	17	4	1	7	1	0.571429	0.515152
ARHGEF26	275	33	41	5	1	38	1	0.131579	0.129747
ARHGEF28	46	1	77	6	0.42082	7	1	0.857143	0.626016
ARHGEF38	10	3	28	3	0.339414	6	1	0.5	0.736842
ARHGEF7	291	13	50	0	0.228475	13	1	0	0.146628
ARID1B	269	15	67	3	1	18	1	0.166667	0.199405
ARID3C	319	16	19	0	1	16	1	0	0.056213
ARNTL2	298	13	40	3	0.425365	16	1	0.1875	0.118343
ARPC3	340	4	9	1	0.134203	5	1	0.2	0.025788
ARRB2	225	103	23	3	0.0431214	106	1	0.0283019	0.0927419
ARSA	318	19	15	2	0.266795	21	1	0.0952381	0.045045
ASAH1	310	11	31	2	0.346067	13	1	0.153846	0.0909091
ASAP1	249	23	74	8	0.662423	31	1	0.258065	0.229102
ASIC5	323	12	17	2	0.169001	14	1	0.142857	0.05
ASPG	310	12	32	0	0.611342	12	1	0	0.0935673
ASPN	335	10	8	1	0.249799	11	1	0.0909091	0.0233236
ATL2	326	4	23	1	0.297489	5	1	0.2	0.0659026
ATP10B	269	9	75	1	0.695926	10	1	0.1	0.218023
ATP1A4	297	10	45	2	0.665099	12	1	0.166667	0.131579
ATP1B1	193	122	26	13	0.601474	135	1	0.0962963	0.118721
ATP1B3	277	56	19	2	0.548112	58	1	0.0344828	0.0641892
ATP2A2	320	4	29	1	0.359436	5	1	0.2	0.0830946
ATP6V1C1	27	7	37	3	0.170975	10	1	0.3	0.578125
ATRN	263	17	64	10	0.0460949	27	1	0.37037	0.195719
AVEN	284	13	53	4	0.494009	17	1	0.235294	0.15727
AZIN1	273	52	23	6	0.598811	58	1	0.103448	0.0777027
B4GALNT4	258	57	29	10	0.278722	67	1	0.149254	0.101045
BAALC	10	9	26	5	0.024685	14	1	0.357143	0.722222
BAALC-AS2	4	3	3	4	1	7	1	0.571429	0.428571
BABAM2	288	3	61	2	0.217504	5	1	0.4	0.174785
BAIAP2	276	14	60	4	0.545745	18	1	0.222222	0.178571
BARD1	298	10	45	1	1	11	1	0.0909091	0.131195
BBOF1	268	50	31	5	1	55	1	0.0909091	0.103679
BCL2L13	14	3	16	5	0.708726	8	1	0.625	0.533333
BEND4	317	19	18	0	0.611558	19	1	0	0.0537313
BEST3	255	65	27	7	1	72	1	0.0972222	0.0957447
BFSP1	320	9	25	0	1	9	1	0	0.0724638
BICD1	249	33	68	4	0.192998	37	1	0.108108	0.214511
BICD2	29	2	30	3	1	5	1	0.6	0.508475
BID	271	58	21	4	1	62	1	0.0645161	0.0719178
BMP1	293	16	43	2	1	18	1	0.111111	0.127976
BOC	299	13	40	2	0.694838	15	1	0.133333	0.117994
BORA	14	4	17	3	0.686732	7	1	0.428571	0.548387
BORCS5	247	71	25	11	0.297467	82	1	0.134146	0.0919118
BPIFC	34	2	41	3	1	5	1	0.6	0.546667
BPNT1	12	2	12	4	0.656705	6	1	0.666667	0.5
BRAT1	266	63	19	6	0.599926	69	1	0.0869565	0.0666667
BRD1	19	3	30	2	0.38755	5	1	0.4	0.612245
BRF1	303	5	46	0	1	5	1	0	0.131805
BRIX1	325	24	5	0	1	24	1	0	0.0151515
BTBD16	292	11	47	4	0.247305	15	1	0.266667	0.138643
BTG4	273	42	35	4	0.801143	46	1	0.0869565	0.113636
BUD13	22	0	18	6	0.0223351	6	1	1	0.45
C10orf143	18	2	31	3	1	5	1	0.6	0.632653
C11orf16	333	8	12	1	0.288707	9	1	0.111111	0.0347826
C11orf52	337	5	12	0	1	5	1	0	0.034384
C12orf43	318	21	15	0	1	21	1	0	0.045045
C1orf112	27	2	36	3	1	5	1	0.6	0.571429
C1orf147	338	8	8	0	1	8	1	0	0.0231214
C4orf17	315	8	29	2	0.21504	10	1	0.2	0.0843023
C9orf78	338	5	10	1	0.173679	6	1	0.166667	0.0287356
CA12	293	26	32	3	1	29	1	0.103448	0.0984615
CABP1	310	20	22	2	0.65295	22	1	0.0909091	0.0662651
CACNA1C	139	11	184	20	0.452653	31	1	0.645161	0.569659
CACNA1H	237	29	76	12	0.564121	41	1	0.292683	0.242812
CACNA2D4	219	35	84	16	0.615506	51	1	0.313725	0.277228
CADPS	256	5	93	0	0.331513	5	1	0	0.266476
CAMK2B	35	3	48	6	0.731293	9	1	0.666667	0.578313
CAMKK2	279	37	34	4	1	41	1	0.097561	0.108626
CAPN11	23	16	24	15	1	31	1	0.483871	0.510638
CARD11	94	4	94	2	0.682669	6	1	0.333333	0.5
CARHSP1	314	24	15	1	1	25	1	0.04	0.0455927
CARMIL1	246	11	94	3	0.765737	14	1	0.214286	0.276471
CAST	255	36	49	14	0.0476744	50	1	0.28	0.161184
CAV3	302	44	6	2	0.278843	46	1	0.0434783	0.0194805
CBFA2T3	298	6	48	2	0.314983	8	1	0.25	0.138728
CBR3-AS1	320	27	6	1	0.441197	28	1	0.0357143	0.0184049
CCDC141	242	40	60	12	0.579399	52	1	0.230769	0.198675
CCDC188	65	5	71	1	0.113261	6	1	0.166667	0.522059
CCDC27	308	18	27	1	1	19	1	0.0526316	0.080597
CCDC38	268	52	20	14	0.00169378	66	1	0.212121	0.0694444
CCDC50	32	2	37	3	1	5	1	0.6	0.536232
CCDC83	30	3	59	2	0.340075	5	1	0.4	0.662921
CCDC88C	264	16	69	5	0.782044	21	1	0.238095	0.207207
CCDC91	14	8	39	19	0.7951	27	1	0.703704	0.735849
CCDC93	276	24	51	3	0.780603	27	1	0.111111	0.155963
CCL25	283	61	8	2	0.693949	63	1	0.031746	0.0274914
CCNC	252	86	12	4	1	90	1	0.0444444	0.0454545
CCT2	15	5	14	6	1	11	1	0.545455	0.482759
CD200R1	327	8	19	0	1	8	1	0	0.0549133
CD207	318	12	23	1	0.605084	13	1	0.0769231	0.0674487
CD22	320	5	28	1	0.403486	6	1	0.166667	0.0804598
CD80	306	26	22	0	0.389538	26	1	0	0.0670732
CDH20	263	35	53	3	0.236967	38	1	0.0789474	0.167722
CDH23	192	3	155	4	0.70514	7	1	0.571429	0.446686
CDH26	300	8	43	3	0.160264	11	1	0.272727	0.125364
CDK18	321	5	25	3	0.0190346	8	1	0.375	0.0722543
CECR2	222	66	48	18	0.521062	84	1	0.214286	0.177778
CENPF	45	2	56	3	1	5	1	0.6	0.554455
CENPP	275	10	63	6	0.0975544	16	1	0.375	0.186391
CEP104	297	10	47	0	0.370358	10	1	0	0.136628
CEP135	301	12	39	2	0.670137	14	1	0.142857	0.114706
CEP170B	290	11	50	3	0.449132	14	1	0.214286	0.147059
CEP55	299	38	16	1	0.705928	39	1	0.025641	0.0507937
CEP72	256	56	33	9	0.53253	65	1	0.138462	0.114187
CEP89	252	45	45	12	0.323858	57	1	0.210526	0.151515
CERS2	334	6	14	0	1	6	1	0	0.0402299
CFAP221	309	9	35	1	1	10	1	0.1	0.101744
CFAP44	298	12	43	1	1	13	1	0.0769231	0.1261
CFAP46	209	17	115	13	0.429413	30	1	0.433333	0.354938
CFAP73	323	18	11	2	0.162749	20	1	0.1	0.0329341
CGNL1	216	61	62	15	0.753943	76	1	0.197368	0.223022
CHD1L	261	2	87	4	0.0400786	6	1	0.666667	0.25
CHD6	275	11	66	2	1	13	1	0.153846	0.193548
CHFR	216	83	40	15	1	98	1	0.153061	0.15625
CHRD	327	6	21	0	1	6	1	0	0.0603448
CHRNA4	15	3	22	2	0.635966	5	1	0.4	0.594595
CHTF18	308	11	33	2	0.374416	13	1	0.153846	0.0967742
CLCA1	310	11	30	3	0.132034	14	1	0.214286	0.0882353
CLCA2	294	20	37	3	0.733998	23	1	0.130435	0.111782
CLCN6	293	18	38	5	0.177532	23	1	0.217391	0.114804
CLCNKA	67	3	122	2	0.353442	5	1	0.4	0.645503
CLDN11	338	9	7	0	1	9	1	0	0.0202899
CLEC4F	325	10	19	0	1	10	1	0	0.0552326
CLOCK	289	16	46	3	0.735293	19	1	0.157895	0.137313
CLPB	299	12	41	2	0.682231	14	1	0.142857	0.120588
CLTCL1	273	5	75	1	1	6	1	0.166667	0.215517
CNBD1	239	41	67	7	0.339225	48	1	0.145833	0.218954
CNGB1	276	4	73	1	1	5	1	0.2	0.209169
CNKSR3	294	9	49	2	0.663239	11	1	0.181818	0.142857
CNOT2	21	5	26	6	1	11	1	0.545455	0.553191
CNOT6	303	10	40	1	1	11	1	0.0909091	0.116618
CNOT7	325	17	12	0	1	17	1	0	0.0356083
CNTN1	258	10	80	6	0.233463	16	1	0.375	0.236686
CNTN4	230	27	84	13	0.454431	40	1	0.325	0.267516
CNTN5	35	0	101	10	0.118102	10	1	1	0.742647
CNTN6	245	19	81	9	0.374893	28	1	0.321429	0.248466
CNTNAP4	30	12	63	17	0.379112	29	1	0.586207	0.677419
COA1	246	72	26	10	0.532071	82	1	0.121951	0.0955882
COBL	272	24	51	7	0.315358	31	1	0.225806	0.157895
COBLL1	296	6	52	0	0.59801	6	1	0	0.149425
COL12A1	247	8	95	4	0.744886	12	1	0.333333	0.277778
COL13A1	225	37	83	9	0.367988	46	1	0.195652	0.269481
COL19A1	250	10	86	8	0.0986839	18	1	0.444444	0.255952
COL20A1	259	38	48	9	0.526126	47	1	0.191489	0.156352
COL22A1	57	4	146	5	0.283013	9	1	0.555556	0.719212
COL26A1	262	11	81	0	0.0754717	11	1	0	0.236152
COL4A1	249	6	95	4	0.474976	10	1	0.4	0.276163
COL4A2	236	2	112	4	0.0928028	6	1	0.666667	0.321839
COL5A1	174	27	130	23	0.758336	50	1	0.46	0.427632
COL5A3	257	5	87	5	0.134293	10	1	0.5	0.252907
COL6A3	247	31	67	9	0.83969	40	1	0.225	0.213376
COL6A5	261	17	72	4	1	21	1	0.190476	0.216216
COL9A1	259	15	72	8	0.193823	23	1	0.347826	0.217523
COL9A2	307	10	34	3	0.144284	13	1	0.230769	0.0997067
COL9A3	240	66	38	10	1	76	1	0.131579	0.136691
COQ8B	323	14	17	0	1	14	1	0	0.05
COX10	235	26	89	4	0.127496	30	1	0.133333	0.274691
COX6A1	326	25	3	0	1	25	1	0	0.00911854
CP	291	16	37	10	0.000692519	26	0.948752	0.384615	0.112805
CPA2	14	2	12	4	0.653936	6	1	0.666667	0.461538
CPNE4	22	4	81	11	0.739223	15	1	0.733333	0.786408
CPNE8	301	5	48	0	1	5	1	0	0.137536
CPS1	246	19	85	4	0.463612	23	1	0.173913	0.256798
CR1	226	7	119	2	0.723789	9	1	0.222222	0.344928
CR1L	261	11	75	7	0.146461	18	1	0.388889	0.223214
CRACDL	297	12	44	1	1	13	1	0.0769231	0.129032
CRBN	316	9	28	1	0.579486	10	1	0.1	0.0813953
CREBBP	288	6	58	2	0.627617	8	1	0.25	0.16763
CRELD2	23	2	21	8	0.0860686	10	1	0.8	0.477273
CRISP1	280	59	11	4	0.317751	63	1	0.0634921	0.0378007
CRMP1	285	6	60	3	0.203383	9	1	0.333333	0.173913
CRYAB	321	6	26	1	0.428973	7	1	0.142857	0.074928
CRYBG1	281	5	67	1	1	6	1	0.166667	0.192529
CRYZL2P-SEC16B	276	17	58	3	1	20	1	0.15	0.173653
CS	310	21	22	1	1	22	1	0.0454545	0.0662651
CSMD1	121	39	135	59	0.233253	98	1	0.602041	0.527344
CSMD2	145	50	116	43	0.808599	93	1	0.462366	0.444444
CSRP2	336	6	12	0	1	6	1	0	0.0344828
CTBP2	252	34	62	6	0.669578	40	1	0.15	0.197452
CTCFL	305	22	27	0	0.394801	22	1	0	0.0813253
CTDP1	249	55	41	9	1	64	1	0.140625	0.141379
CTIF	273	18	59	4	1	22	1	0.181818	0.177711
CTNNAL1	306	16	31	1	1	17	1	0.0588235	0.0919881
CTNND2	252	7	90	5	0.317053	12	1	0.416667	0.263158
CUBN	178	35	120	21	0.766968	56	1	0.375	0.402685
CUL7	323	13	17	1	0.525143	14	1	0.0714286	0.05
CUL9	264	34	47	9	0.37096	43	1	0.209302	0.151125
CWF19L2	20	0	35	5	0.158804	5	1	1	0.636364
CX3CR1	337	5	12	0	1	5	1	0	0.034384
CYP24A1	308	13	33	0	0.619868	13	1	0	0.0967742
CYP2C8	289	42	22	1	0.334477	43	1	0.0232558	0.0707395
CYP2C9	271	56	23	4	1	60	1	0.0666667	0.0782313
DAAM1	265	27	57	5	1	32	1	0.15625	0.177019
DAB1	242	3	106	3	0.377047	6	1	0.5	0.304598
DACH1	300	6	47	1	1	7	1	0.142857	0.135447
DAGLB	302	15	37	0	0.382827	15	1	0	0.109145
DAPL1	231	111	8	4	1	115	1	0.0347826	0.0334728
DAPP1	310	20	21	3	0.1974	23	1	0.130435	0.0634441
DAZL	17	2	18	3	1	5	1	0.6	0.514286
DBNL	286	32	30	6	0.251551	38	1	0.157895	0.0949367
DCAF4	304	19	28	3	0.425492	22	1	0.136364	0.0843373
DCBLD1	303	15	33	3	0.410613	18	1	0.166667	0.0982143
DCC	233	12	102	7	0.61133	19	1	0.368421	0.304478
DCDC2C	268	31	44	11	0.0658182	42	1	0.261905	0.141026
DCHS2	256	13	80	5	0.777043	18	1	0.277778	0.238095
DCP1B	310	19	23	2	0.651785	21	1	0.0952381	0.0690691
DCUN1D2	328	8	18	0	1	8	1	0	0.0520231
DDC	38	4	50	6	1	10	1	0.6	0.568182
DDX18	298	28	26	2	1	30	1	0.0666667	0.0802469
DDX21	16	5	19	6	1	11	1	0.545455	0.542857
DDX50	20	4	31	1	0.152864	5	1	0.2	0.607843
DDX54	305	26	21	2	0.701432	28	1	0.0714286	0.0644172
DDX60	258	25	62	9	0.366658	34	1	0.264706	0.19375
DDX60L	219	72	37	26	0.0123434	98	1	0.265306	0.144531
DEF8	306	25	19	4	0.107443	29	1	0.137931	0.0584615
DEGS2	332	15	6	1	0.278628	16	1	0.0625	0.0177515
DENND1C	311	10	31	2	0.309847	12	1	0.166667	0.0906433
DENND2B	283	12	57	2	1	14	1	0.142857	0.167647
DENND2C	303	16	33	2	0.695093	18	1	0.111111	0.0982143
DEPDC1B	323	8	22	1	0.457622	9	1	0.111111	0.0637681
DEPDC5	280	9	65	0	0.374942	9	1	0	0.188406
DFFB	322	8	24	0	1	8	1	0	0.0693642
DGCR6L	332	10	11	1	0.319489	11	1	0.0909091	0.03207
DGCR8	314	17	22	1	1	18	1	0.0555556	0.0654762
DGKB	202	47	83	22	0.661278	69	1	0.318841	0.291228
DGKH	282	4	67	1	1	5	1	0.2	0.191977
DHRS7C	305	36	11	2	0.63864	38	1	0.0526316	0.0348101
DHTKD1	284	35	30	5	0.572378	40	1	0.125	0.0955414
DHX34	310	14	30	0	0.618537	14	1	0	0.0882353
DIDO1	297	5	51	1	1	6	1	0.166667	0.146552
DIS3	22	5	37	2	0.112526	7	1	0.285714	0.627119
DIXDC1	315	4	34	1	0.407649	5	1	0.2	0.0974212
DKK2	317	17	20	0	0.611524	17	1	0	0.0593472
DKK3	17	3	19	3	1	6	1	0.5	0.527778
DLAT	317	5	32	0	1	5	1	0	0.0916905
DLC1	255	16	74	9	0.142126	25	1	0.36	0.224924
DLG2	217	18	116	3	0.058612	21	1	0.142857	0.348348
DLGAP5	309	23	18	4	0.0756334	27	1	0.148148	0.0550459
DNA2	277	34	37	6	0.605681	40	1	0.15	0.117834
DNAAF8	324	7	23	0	1	7	1	0	0.0662824
DNAH11	213	10	124	7	0.798287	17	1	0.411765	0.367953
DNAH14	193	25	124	12	0.478945	37	1	0.324324	0.391167
DNAH17	126	42	152	34	0.153719	76	1	0.447368	0.546763
DNAH17-AS1	242	57	46	9	0.710215	66	1	0.136364	0.159722
DNAH2	225	10	116	3	0.555468	13	1	0.230769	0.340176
DNAH6	230	19	95	10	0.531913	29	1	0.344828	0.292308
DNAI3	234	18	94	8	0.82384	26	1	0.307692	0.286585
DNAI7	264	56	27	7	0.639655	63	1	0.111111	0.0927835
DNAJA1	287	52	13	2	1	54	1	0.037037	0.0433333
DNAJC13	236	41	67	10	0.854553	51	1	0.196078	0.221122
DNAJC21	307	27	18	2	0.673656	29	1	0.0689655	0.0553846
DNALI1	316	28	9	1	0.579486	29	1	0.0344828	0.0276923
DNASE1	16	3	16	3	1	6	1	0.5	0.5
DNASE2B	326	11	16	1	0.451291	12	1	0.0833333	0.0467836
DNPH1	316	37	1	0	1	37	1	0	0.00315457
DOC2B	19	4	24	3	0.68883	7	1	0.428571	0.55814
DOCK1	180	38	106	30	0.331706	68	1	0.441176	0.370629
DOCK9	243	9	93	9	0.0588198	18	1	0.5	0.276786
DOP1B	51	5	79	5	0.520882	10	1	0.5	0.607692
DPP6	211	3	138	2	1	5	1	0.4	0.395415
DPYD	261	6	83	4	0.268809	10	1	0.4	0.241279
DPYSL4	35	3	33	5	0.711037	8	1	0.625	0.485294
DSCAML1	222	12	117	3	0.403024	15	1	0.2	0.345133
DTL	302	22	27	3	0.45757	25	1	0.12	0.0820669
DTX1	17	6	25	2	0.121418	8	1	0.25	0.595238
DUS3L	307	11	36	0	0.611845	11	1	0	0.104956
DUSP16	17	2	26	7	0.458248	9	1	0.777778	0.604651
DUSP23	347	6	1	0	1	6	1	0	0.00287356
DYNC1LI1	330	8	15	1	0.343711	9	1	0.111111	0.0434783
DYNC2H1	196	13	128	17	0.0810702	30	1	0.566667	0.395062
DYSF	204	11	130	9	0.640708	20	1	0.45	0.389222
E2F6	330	11	13	0	1	11	1	0	0.0379009
E2F7	287	37	26	4	0.764605	41	1	0.097561	0.0830671
EBF2	288	17	46	3	0.747145	20	1	0.15	0.137725
ECE1	297	13	41	3	0.432506	16	1	0.1875	0.121302
ECE2	314	6	33	1	0.509935	7	1	0.142857	0.0951009
ECPAS	255	21	73	5	1	26	1	0.192308	0.222561
EDNRB	316	10	25	3	0.0741369	13	1	0.230769	0.0733138
EEF1A2	270	55	27	2	0.195303	57	1	0.0350877	0.0909091
EEF1AKMT4-ECE2	299	6	48	1	1	7	1	0.142857	0.138329
EEF1E1-BLOC1S5	18	4	29	1	0.149402	5	1	0.2	0.617021
EEPD1	273	30	39	12	0.00938873	42	1	0.285714	0.125
EFCAB8	44	4	66	2	0.229649	6	1	0.333333	0.6
EFEMP1	316	15	23	0	0.611028	15	1	0	0.0678466
EFHB	212	100	28	14	0.861798	114	1	0.122807	0.116667
EFL1	285	5	62	2	0.614558	7	1	0.285714	0.178674
EHD2	282	53	13	6	0.105065	59	1	0.101695	0.0440678
EHD4	307	16	29	2	0.664388	18	1	0.111111	0.0863095
EIF2AK2	302	25	24	3	0.46069	28	1	0.107143	0.0736196
EIF3D	330	10	13	1	0.362623	11	1	0.0909091	0.0379009
EIF4G3	277	7	65	5	0.0662047	12	1	0.416667	0.190058
ELOVL5	297	23	33	1	0.715748	24	1	0.0416667	0.1
ELP1	282	16	54	2	0.749315	18	1	0.111111	0.160714
ENAH	309	13	29	3	0.167137	16	1	0.1875	0.0857988
ENDOU	309	29	14	2	0.64063	31	1	0.0645161	0.0433437
ENTPD5	18	0	27	5	0.145304	5	1	1	0.6
EPB41L2	288	5	60	1	1	6	1	0.166667	0.172414
EPB41L4B	277	15	59	3	1	18	1	0.166667	0.175595
EPB41L5	38	1	50	7	0.136566	8	1	0.875	0.568182
EPHA8	297	10	38	9	0.000202646	19	0.277625	0.473684	0.113433
EPN1	316	17	20	1	1	18	1	0.0555556	0.0595238
EPRS1	0	271	1	82	0.234463	353	1	0.232295	1
ERAP1	212	46	74	22	0.290499	68	1	0.323529	0.258741
ERAP2	295	20	35	4	0.319629	24	1	0.166667	0.106061
ERBB4	239	8	105	2	0.729379	10	1	0.2	0.305233
ERCC6L2	285	11	55	3	0.70975	14	1	0.214286	0.161765
ESPNL	143	173	20	18	0.395599	191	1	0.0942408	0.122699
ESRRG	13	3	52	24	0.378564	27	1	0.888889	0.8
ETAA1	279	41	32	2	0.404161	43	1	0.0465116	0.102894
ETV1	288	14	48	4	0.316545	18	1	0.222222	0.142857
EVC	43	2	69	4	1	6	1	0.666667	0.616071
EVL	285	14	51	4	0.499249	18	1	0.222222	0.151786
EXO1	229	32	89	4	0.0284014	36	1	0.111111	0.279874
EXOC1	22	3	26	3	1	6	1	0.5	0.541667
EXOC2	260	26	66	2	0.13087	28	1	0.0714286	0.202454
EYS	122	90	87	55	0.509608	145	1	0.37931	0.416268
F5	229	41	66	18	0.183318	59	1	0.305085	0.223729
FAAP24	285	60	8	1	1	61	1	0.0163934	0.0273038
FAM131C	63	3	96	6	1	9	1	0.666667	0.603774
FAM20B	315	8	30	1	0.566008	9	1	0.111111	0.0869565
FAM20C	264	26	57	7	0.635613	33	1	0.212121	0.17757
FAM71B	331	6	17	0	1	6	1	0	0.0488506
FAM78B	317	8	28	1	0.540894	9	1	0.111111	0.0811594
FANCA	239	35	67	13	0.458347	48	1	0.270833	0.218954
FAP	308	12	33	1	1	13	1	0.0769231	0.0967742
FARP2	283	4	66	1	1	5	1	0.2	0.189112
FASTKD1	309	14	31	0	0.621637	14	1	0	0.0911765
FASTKD3	336	8	10	0	1	8	1	0	0.0289017
FAT1	273	11	68	2	1	13	1	0.153846	0.199413
FAT2	215	50	67	22	0.286311	72	1	0.305556	0.237589
FAXC	21	3	26	6	0.717551	9	1	0.666667	0.553191
FBH1	295	9	48	2	0.658612	11	1	0.181818	0.139942
FBLN5	291	9	53	1	1	10	1	0.1	0.15407
FBN3	198	31	110	15	0.742851	46	1	0.326087	0.357143
FBXO11	278	40	34	2	0.284177	42	1	0.047619	0.108974
FBXO34	12	3	19	2	0.629568	5	1	0.4	0.612903
FCHSD1	304	20	27	3	0.429088	23	1	0.130435	0.081571
FGD6	249	49	49	7	0.552578	56	1	0.125	0.16443
FGF12	280	14	56	4	0.521783	18	1	0.222222	0.166667
FGFR2	298	7	49	0	0.59959	7	1	0	0.14121
FGL1	331	9	13	1	0.335583	10	1	0.1	0.0377907
FHL2	248	67	30	9	0.836444	76	1	0.118421	0.107914
FKBP5	295	32	24	3	0.739979	35	1	0.0857143	0.0752351
FLT4	286	13	51	4	0.315132	17	1	0.235294	0.151335
FMO2	306	13	34	1	1	14	1	0.0714286	0.1
FMO6P	324	10	20	0	1	10	1	0	0.0581395
FREM2	42	5	78	9	1	14	1	0.642857	0.65
FRMD1	309	5	40	0	1	5	1	0	0.114613
FRMD3	34	4	64	4	0.453267	8	1	0.5	0.653061
FRZB	298	37	17	2	1	39	1	0.0512821	0.0539683
FXYD5	318	22	14	0	1	22	1	0	0.0421687
FYB2	24	13	33	18	1	31	1	0.580645	0.578947
FYCO1	265	36	44	9	0.368992	45	1	0.2	0.142395
FZD10	317	23	14	0	0.611843	23	1	0	0.0422961
GABBR2	239	28	77	10	0.842189	38	1	0.263158	0.243671
GABRR1	320	12	21	1	0.572188	13	1	0.0769231	0.0615836
GAD1	320	10	24	0	1	10	1	0	0.0697674
GAL	340	7	7	0	1	7	1	0	0.0201729
GAL3ST1	343	5	6	0	1	5	1	0	0.017192
GALNS	315	5	30	4	0.00637163	9	1	0.444444	0.0869565
GALNT17	260	6	87	1	1	7	1	0.142857	0.25072
GALT	331	14	8	1	0.325812	15	1	0.0666667	0.0235988
GARRE1	322	5	27	0	1	5	1	0	0.0773639
GAS2L2	327	11	16	0	1	11	1	0	0.0466472
GAS8	297	20	32	5	0.16251	25	1	0.2	0.0972644
GATA3	317	8	28	1	0.540894	9	1	0.111111	0.0811594
GCLC	320	6	27	1	0.441197	7	1	0.142857	0.0778098
GCOM1	297	12	45	0	0.376131	12	1	0	0.131579
GFER	293	55	3	3	0.0580087	58	1	0.0517241	0.0101351
GHR	289	4	60	1	1	5	1	0.2	0.17192
GK5	51	6	47	8	0.577316	14	1	0.571429	0.479592
GLCCI1	304	16	33	1	1	17	1	0.0588235	0.0979228
GLI3	221	58	55	20	0.275771	78	1	0.25641	0.199275
GLT8D2	295	34	22	3	0.735374	37	1	0.0810811	0.0694006
GMDS	28	7	70	7	0.127774	14	1	0.5	0.714286
GMEB2	245	75	27	7	0.832395	82	1	0.0853659	0.0992647
GMNC	325	6	23	0	1	6	1	0	0.066092
GNL2	312	29	10	3	0.102809	32	1	0.09375	0.0310559
GNPTAB	311	3	38	2	0.0999568	5	1	0.4	0.108883
GOLGA3	210	86	43	15	0.750699	101	1	0.148515	0.16996
GOLIM4	30	2	34	6	0.286516	8	1	0.75	0.53125
GOLT1B	319	15	19	1	1	16	1	0.0625	0.056213
GORAB	6	5	5	8	0.682393	13	1	0.615385	0.454545
GPATCH1	8	16	12	24	1	40	1	0.6	0.6
GPATCH11	310	24	19	1	1	25	1	0.04	0.0577508
GPC1	266	52	28	8	0.354815	60	1	0.133333	0.0952381
GPC6	26	2	71	11	0.509394	13	1	0.846154	0.731959
GPCPD1	44	2	54	4	0.691314	6	1	0.666667	0.55102
GPHN	279	10	65	0	0.218563	10	1	0	0.188953
GPR107	302	12	38	2	0.664284	14	1	0.142857	0.111765
GPR149	281	35	34	4	1	39	1	0.102564	0.107937
GRB10	281	15	51	7	0.0671892	22	1	0.318182	0.153614
GREB1	56	1	75	4	0.398888	5	1	0.8	0.572519
GRID1	38	3	95	6	0.717598	9	1	0.666667	0.714286
GRID2IP	295	18	41	0	0.245031	18	1	0	0.122024
GRIK1	36	0	74	6	0.174827	6	1	1	0.672727
GRIK1-AS2	22	1	22	5	0.199001	6	1	0.833333	0.5
GRIN3A	259	45	40	10	0.398139	55	1	0.181818	0.133779
GRK4	306	3	43	2	0.123102	5	1	0.4	0.123209
GRK5	256	31	59	8	0.828538	39	1	0.205128	0.187302
GRM4	300	5	48	1	0.593754	6	1	0.166667	0.137931
GRM6	322	15	17	0	1	15	1	0	0.0501475
GSAP	253	39	53	9	0.838385	48	1	0.1875	0.173203
GSDMC	302	14	37	1	1	15	1	0.0666667	0.109145
GSDME	289	28	32	5	0.367184	33	1	0.151515	0.0996885
GSTA4	15	3	20	4	1	7	1	0.571429	0.571429
GSTZ1	320	15	19	0	1	15	1	0	0.0560472
GTF2F1	309	31	11	3	0.141369	34	1	0.0882353	0.034375
GTF3A	17	2	16	5	0.412422	7	1	0.714286	0.484848
GUCY1B1	325	9	20	0	1	9	1	0	0.057971
GUCY2D	320	6	28	0	1	6	1	0	0.0804598
GZMM	295	44	13	2	1	46	1	0.0434783	0.0422078
HAL	240	82	21	11	0.294387	93	1	0.11828	0.0804598
HAP1	320	8	26	0	1	8	1	0	0.0751445
HDAC10	328	7	19	0	1	7	1	0	0.054755
HDAC4	186	55	86	27	0.892594	82	1	0.329268	0.316176
HDAC7	225	91	28	10	0.850445	101	1	0.0990099	0.110672
HDHD5	322	14	18	0	1	14	1	0	0.0529412
HEATR1	275	6	72	1	1	7	1	0.142857	0.207493
HEATR4	29	4	30	5	1	9	1	0.555556	0.508475
HEATR5B	283	20	46	5	0.38119	25	1	0.2	0.139818
HEATR9	332	7	13	2	0.0508408	9	1	0.222222	0.0376812
HECW1	147	99	53	55	0.0639197	154	1	0.357143	0.265
HECW2	264	8	79	3	0.72151	11	1	0.272727	0.230321
HELZ	291	6	57	0	0.594874	6	1	0	0.163793
HELZ2	216	87	38	13	0.737678	100	1	0.13	0.149606
HERC1	245	5	102	2	1	7	1	0.285714	0.293948
HHAT	17	6	61	14	0.554508	20	1	0.7	0.782051
HHLA1	261	42	48	3	0.169843	45	1	0.0666667	0.15534
HIF3A	323	7	23	1	0.433043	8	1	0.125	0.066474
HK1	34	7	59	8	0.568224	15	1	0.533333	0.634409
HK3	311	21	22	0	0.630569	21	1	0	0.0660661
HKDC1	245	59	35	15	0.0936549	74	1	0.202703	0.125
HPGD	328	20	6	0	1	20	1	0	0.0179641
HS3ST3A1	16	2	19	3	1	5	1	0.6	0.542857
HSP90B1	23	2	28	3	1	5	1	0.6	0.54902
HSPA4L	317	5	31	1	0.436016	6	1	0.166667	0.0890805
HSPB2-C11orf52	326	5	22	1	0.333721	6	1	0.166667	0.0632184
HSPG2	235	7	105	7	0.14808	14	1	0.5	0.308824
HTRA1	318	9	26	1	0.552493	10	1	0.1	0.0755814
HTT	225	3	122	4	0.252121	7	1	0.571429	0.351585
HUNK	25	4	40	7	1	11	1	0.636364	0.615385
IARS1	296	9	47	2	0.654099	11	1	0.181818	0.137026
IARS2	302	16	32	4	0.133316	20	1	0.2	0.0958084
ICE1	303	6	44	1	1	7	1	0.142857	0.126801
IDE	298	6	47	3	0.120126	9	1	0.333333	0.136232
IFIH1	318	14	21	1	1	15	1	0.0666667	0.0619469
IGFBP-AS1	282	12	55	5	0.181358	17	1	0.294118	0.163205
IGFL2	307	6	40	1	0.580851	7	1	0.142857	0.115274
IGSF9	322	6	25	1	0.416521	7	1	0.142857	0.0720461
IKBKE	315	5	33	1	0.45687	6	1	0.166667	0.0948276
IKZF1	290	14	48	2	1	16	1	0.125	0.142012
IL10RA	314	16	20	4	0.0378112	20	1	0.2	0.0598802
IL17B	275	68	10	1	0.698679	69	1	0.0144928	0.0350877
IL18	10	2	8	6	0.216384	8	1	0.75	0.444444
IL1RAP	20	4	33	5	0.724566	9	1	0.555556	0.622642
IL21	318	29	5	2	0.118196	31	1	0.0645161	0.0154799
IL5RA	16	4	25	1	0.151197	5	1	0.2	0.609756
IL7	282	29	38	5	0.584854	34	1	0.147059	0.11875
ILKAP	21	6	17	10	0.371753	16	1	0.625	0.447368
INPP5A	265	15	72	2	0.541539	17	1	0.117647	0.21365
INPP5F	301	16	31	6	0.0184775	22	1	0.272727	0.0933735
INTS7	292	19	40	3	0.739547	22	1	0.136364	0.120482
INTU	321	4	27	2	0.0791317	6	1	0.333333	0.0775862
IP6K3	274	55	17	8	0.0617016	63	1	0.126984	0.0584192
IPO7	20	3	30	5	1	8	1	0.625	0.6
IPPK	314	11	26	3	0.0973579	14	1	0.214286	0.0764706
IQCA1	31	4	61	4	0.445384	8	1	0.5	0.663043
IRF2	26	1	33	4	0.386804	5	1	0.8	0.559322
ISLR	257	82	14	1	0.208261	83	1	0.0120482	0.0516605
ITGB1	317	6	31	0	1	6	1	0	0.0890805
ITIH2	308	16	29	1	1	17	1	0.0588235	0.0860534
ITK	302	7	42	3	0.121442	10	1	0.3	0.122093
ITPK1	278	8	67	1	1	9	1	0.111111	0.194203
ITPR2	156	89	75	34	0.397837	123	1	0.276423	0.324675
ITPR3	61	8	91	14	0.818495	22	1	0.636364	0.598684
JAG1	303	13	36	2	0.668738	15	1	0.133333	0.106195
JAKMIP1	260	8	81	5	0.318734	13	1	0.384615	0.237537
JAKMIP3	169	106	49	30	1	136	1	0.220588	0.224771
JAZF1	18	5	54	7	0.2955	12	1	0.583333	0.75
KALRN	210	6	136	2	0.490409	8	1	0.25	0.393064
KANK4	303	12	39	0	0.375602	12	1	0	0.114035
KAT2B	274	31	42	7	0.453205	38	1	0.184211	0.132911
KATNAL2	281	5	66	2	0.623489	7	1	0.285714	0.190202
KAZN	221	7	124	2	0.499847	9	1	0.222222	0.35942
KBTBD11	294	40	16	4	0.292253	44	1	0.0909091	0.0516129
KCNA4	330	8	16	0	1	8	1	0	0.0462428
KCNH1	176	98	59	21	0.13878	119	1	0.176471	0.251064
KCNJ3	315	13	24	2	0.303067	15	1	0.133333	0.0707965
KCNK16	314	9	29	2	0.249048	11	1	0.181818	0.0845481
KCNQ2	228	34	81	11	0.857867	45	1	0.244444	0.262136
KCNT2	281	28	41	4	1	32	1	0.125	0.127329
KDM4C	233	31	78	12	0.709885	43	1	0.27907	0.250804
KDM5A	272	6	76	0	0.347799	6	1	0	0.218391
KHSRP	324	5	25	0	1	5	1	0	0.0716332
KIAA1109	234	23	88	9	1	32	1	0.28125	0.273292
KIAA1217	194	56	86	18	0.317296	74	1	0.243243	0.307143
KIF11	315	10	27	2	0.256815	12	1	0.166667	0.0789474
KIF13A	268	10	74	2	1	12	1	0.166667	0.216374
KIF14	287	11	53	3	0.471489	14	1	0.214286	0.155882
KIF16B	212	56	58	28	0.0297987	84	1	0.333333	0.214815
KIF1A	252	7	93	2	1	9	1	0.222222	0.269565
KIF1B	255	4	93	2	0.661166	6	1	0.333333	0.267241
KIF26A	285	23	42	4	0.765582	27	1	0.148148	0.12844
KIF6	265	16	63	10	0.0396857	26	1	0.384615	0.192073
KIFAP3	298	17	34	5	0.0802747	22	1	0.227273	0.10241
KLC4	323	12	19	0	1	12	1	0	0.0555556
KLF4	339	6	8	1	0.166261	7	1	0.142857	0.0230548
KLHL23	335	12	7	0	1	12	1	0	0.0204678
KLHL30	240	97	11	6	0.588171	103	1	0.0582524	0.0438247
KMT2A	278	21	51	4	1	25	1	0.16	0.155015
KRAS	16	3	19	4	1	7	1	0.571429	0.542857
KRT3	21	5	20	6	1	11	1	0.545455	0.487805
KRT71	171	168	9	6	0.600079	174	1	0.0344828	0.05
KRT72	19	6	20	5	1	11	1	0.454545	0.512821
KRT73	16	5	21	8	1	13	1	0.615385	0.567568
KRT74	178	150	17	9	0.310745	159	1	0.0566038	0.0871795
KRT77	250	78	19	7	0.81142	85	1	0.0823529	0.070632
KRT79	323	14	16	1	0.529333	15	1	0.0666667	0.0471976
KSR2	221	38	75	20	0.194022	58	1	0.344828	0.253378
KTN1	262	32	54	6	1	38	1	0.157895	0.170886
KYNU	311	6	37	0	1	6	1	0	0.106322
L3MBTL3	279	21	47	7	0.166073	28	1	0.25	0.144172
LAMA2	182	3	167	2	1	5	1	0.4	0.47851
LAMA5	238	5	110	1	0.669679	6	1	0.166667	0.316092
LAMB3	286	8	56	4	0.127686	12	1	0.333333	0.163743
LARP4B	298	15	40	1	0.705633	16	1	0.0625	0.118343
LARS1	208	85	32	29	0.00653059	114	1	0.254386	0.133333
LBR	311	11	30	2	0.331799	13	1	0.153846	0.0879765
LDB3	283	15	54	2	1	17	1	0.117647	0.160237
LDLRAD2	327	8	19	0	1	8	1	0	0.0549133
LEMD1	300	31	19	4	0.265531	35	1	0.114286	0.0595611
LFNG	303	30	20	1	1	31	1	0.0322581	0.0619195
LILRA1	21	2	288	15	0.340949	17	1	0.882353	0.932039
LILRB1	27	0	298	15	0.619074	15	1	1	0.916923
LINC00621	19	4	25	2	0.394594	6	1	0.333333	0.568182
LIPC	28	6	45	11	1	17	1	0.647059	0.616438
LMBR1	277	15	55	7	0.0817155	22	1	0.318182	0.165663
LMBRD2	313	13	27	1	1	14	1	0.0714286	0.0794118
LMNTD2	326	7	21	0	1	7	1	0	0.0605187
LNX2	15	3	20	4	1	7	1	0.571429	0.571429
LOC100127955	325	10	17	2	0.130649	12	1	0.166667	0.0497076
LOC100130283	316	23	13	2	0.286567	25	1	0.08	0.0395137
LOC100130331	313	5	36	0	1	5	1	0	0.103152
LOC101448202	302	7	42	3	0.121442	10	1	0.3	0.122093
LOC101927055	322	23	8	1	0.47237	24	1	0.0416667	0.0242424
LOC101927178	298	37	14	5	0.0605361	42	1	0.119048	0.0448718
LOC101927182	289	17	43	5	0.198799	22	1	0.227273	0.129518
LOC101929162	271	66	16	1	0.213921	67	1	0.0149254	0.0557491
LOC101929732	314	27	13	0	0.610081	27	1	0	0.0397554
LOC102723409	332	5	17	0	1	5	1	0	0.0487106
LOC102723944	17	8	31	12	0.785881	20	1	0.6	0.645833
LOC102724748	297	41	12	4	0.131614	45	1	0.0888889	0.038835
LOC102724838	279	57	16	2	0.748339	59	1	0.0338983	0.0542373
LOC105369706	7	1	7	5	0.324561	6	1	0.833333	0.5
LOC105369736	281	9	59	5	0.145697	14	1	0.357143	0.173529
LOC105369823	14	7	23	6	0.346293	13	1	0.461538	0.621622
LOC105369828	292	14	46	2	1	16	1	0.125	0.136095
LOC105370032	290	20	37	7	0.0603464	27	1	0.259259	0.11315
LOC105370073	15	8	20	3	0.165322	11	1	0.272727	0.571429
LOC105370269	337	5	12	0	1	5	1	0	0.034384
LOC105370518	332	12	10	0	1	12	1	0	0.0292398
LOC105370538	320	10	24	0	1	10	1	0	0.0697674
LOC105371419	312	35	3	4	0.00348583	39	1	0.102564	0.00952381
LOC105371520	346	6	2	0	1	6	1	0	0.00574713
LOC105371611	277	12	62	3	0.743802	15	1	0.2	0.182891
LOC105373000	327	25	1	1	0.141691	26	1	0.0384615	0.00304878
LOC105373506	332	4	16	2	0.0324884	6	1	0.333333	0.045977
LOC105373722	317	25	11	1	0.605651	26	1	0.0384615	0.0335366
LOC105373874	332	16	5	1	0.257286	17	1	0.0588235	0.0148368
LOC105374654	333	7	13	1	0.278278	8	1	0.125	0.0375723
LOC105374794	332	12	10	0	1	12	1	0	0.0292398
LOC105375024	294	45	13	2	1	47	1	0.0425532	0.0423453
LOC105375047	287	17	45	5	0.215772	22	1	0.227273	0.135542
LOC105375911	13	1	40	4	1	5	1	0.8	0.754717
LOC105376506	264	81	7	2	1	83	1	0.0240964	0.0258303
LOC105377499	8	3	9	4	1	7	1	0.571429	0.529412
LOC105378409	315	13	26	0	0.610264	13	1	0	0.0762463
LOC105378513	324	21	9	0	1	21	1	0	0.027027
LOC105378642	294	9	49	2	0.663239	11	1	0.181818	0.142857
LOC107984160	323	22	9	0	1	22	1	0	0.0271084
LOC107984242	340	7	5	2	0.0113179	9	1	0.222222	0.0144928
LOC107984343	341	6	6	1	0.131525	7	1	0.142857	0.0172911
LOC107984664	9	4	13	2	0.371981	6	1	0.333333	0.590909
LOC107984878	10	4	18	2	0.20224	6	1	0.333333	0.642857
LOC107985906	305	19	29	1	1	20	1	0.05	0.0868263
LOC107986458	18	12	31	17	0.810351	29	1	0.586207	0.632653
LOC107986774	316	18	20	0	0.611863	18	1	0	0.0595238
LOC107986798	348	4	1	1	0.0280885	5	1	0.2	0.00286533
LOC112268099	267	52	31	4	0.626325	56	1	0.0714286	0.104027
LOC285191	333	17	4	0	1	17	1	0	0.0118694
LOC728196	337	13	3	1	0.14965	14	1	0.0714286	0.00882353
LOC730100	10	0	58	6	0.588422	6	1	1	0.852941
LONP1	310	14	30	0	0.618537	14	1	0	0.0882353
LONRF1	290	45	18	1	0.487608	46	1	0.0217391	0.0584416
LOXHD1	221	42	74	17	0.62451	59	1	0.288136	0.250847
LPIN1	48	5	53	12	0.195428	17	1	0.705882	0.524752
LPP	23	8	71	14	0.288793	22	1	0.636364	0.755319
LRIG1	276	24	52	2	0.396575	26	1	0.0769231	0.158537
LRIG3-DT	12	3	24	5	1	8	1	0.625	0.666667
LRP1B	140	31	157	26	0.385469	57	1	0.45614	0.52862
LRP2	200	16	130	8	0.666932	24	1	0.333333	0.393939
LRP3	8	13	8	15	1	28	1	0.535714	0.5
LRP5L	322	4	27	1	0.339294	5	1	0.2	0.0773639
LRRC56	292	39	21	2	1	41	1	0.0487805	0.0670927
LRRC63	322	14	16	2	0.192101	16	1	0.125	0.0473373
LRRFIP1	266	16	66	6	0.414044	22	1	0.272727	0.198795
LRRK2	251	11	84	8	0.110437	19	1	0.421053	0.250746
LTBP1	239	10	102	3	0.762294	13	1	0.230769	0.29912
LTF	35	2	35	4	0.675188	6	1	0.666667	0.5
MACF1	166	58	91	39	0.458474	97	1	0.402062	0.354086
MAD1L1	230	8	109	7	0.266461	15	1	0.466667	0.321534
MAGI2	61	0	112	5	0.1667	5	1	1	0.647399
MAN1A1	276	22	52	4	1	26	1	0.153846	0.158537
MAN2A2	280	35	36	3	0.783165	38	1	0.0789474	0.113924
MAP3K1	298	30	23	3	0.722438	33	1	0.0909091	0.0716511
MAP3K20	287	16	48	3	0.744159	19	1	0.157895	0.143284
MAP3K20-AS1	300	18	35	1	0.706187	19	1	0.0526316	0.104478
MAP3K9	305	8	40	1	1	9	1	0.111111	0.115942
MAPK1	313	21	19	1	1	22	1	0.0454545	0.0572289
MAPK8IP2	315	18	18	3	0.119587	21	1	0.142857	0.0540541
MARK1	296	8	47	3	0.1926	11	1	0.272727	0.137026
MAST4	228	15	101	10	0.372839	25	1	0.4	0.306991
MAT1A	308	30	14	2	0.646265	32	1	0.0625	0.0434783
MATN2	273	28	42	11	0.0286374	39	1	0.282051	0.133333
MBP	278	7	69	0	0.353457	7	1	0	0.198847
MCMBP	313	19	20	2	0.381083	21	1	0.0952381	0.0600601
MCTP1	262	14	70	8	0.110689	22	1	0.363636	0.210843
MDFI	298	31	22	3	0.720991	34	1	0.0882353	0.06875
MED12L	235	4	114	1	1	5	1	0.2	0.326648
MEGF10	282	9	58	5	0.0829693	14	1	0.357143	0.170588
MEGF6	236	41	63	14	0.478994	55	1	0.254545	0.210702
METAP1D	329	4	20	1	0.264768	5	1	0.2	0.0573066
METTL14	15	2	22	3	1	5	1	0.6	0.594595
METTL21C	18	4	25	3	0.68432	7	1	0.428571	0.581395
MFSD4A	326	8	20	0	1	8	1	0	0.0578035
MGC4859	284	15	53	2	1	17	1	0.117647	0.15727
MGMT	249	36	54	15	0.0582911	51	1	0.294118	0.178218
MGRN1	313	7	34	0	1	7	1	0	0.0979827
MIA-RAB4B	324	3	25	2	0.0485994	5	1	0.4	0.0716332
MIB2	313	15	26	0	0.613915	15	1	0	0.0766962
MICOS10-NBL1	312	9	32	1	1	10	1	0.1	0.0930233
MICOS13	339	9	6	0	1	9	1	0	0.0173913
MIDEAS	42	7	38	9	0.590758	16	1	0.5625	0.475
MINAR1	306	22	25	1	1	23	1	0.0434783	0.0755287
MIPEPP3	42	7	63	12	1	19	1	0.631579	0.6
MKI67	286	39	25	4	0.766556	43	1	0.0930233	0.0803859
MLLT1	306	10	34	4	0.0514262	14	1	0.285714	0.1
MLN	294	46	13	1	0.703486	47	1	0.0212766	0.0423453
MLPH	300	5	48	1	0.593754	6	1	0.166667	0.137931
MME	270	40	36	8	0.347542	48	1	0.166667	0.117647
MMEL1	296	5	50	3	0.102451	8	1	0.375	0.144509
MMP1	321	16	16	1	0.575421	17	1	0.0588235	0.0474777
MMP12	293	43	15	3	0.715441	46	1	0.0652174	0.0487013
MMP13	326	14	13	1	0.460889	15	1	0.0666667	0.0383481
MMP26	149	18	154	33	0.0705835	51	1	0.647059	0.508251
MMP27	260	72	15	7	0.291194	79	1	0.0886076	0.0545455
MMP28	326	9	19	0	1	9	1	0	0.0550725
MMP7	273	74	6	1	1	75	1	0.0133333	0.0215054
MMP8	265	71	15	3	0.774874	74	1	0.0405405	0.0535714
MMP9	327	7	20	0	1	7	1	0	0.0576369
MNS1	299	27	27	1	0.712193	28	1	0.0357143	0.0828221
MOB2	291	48	14	1	0.703877	49	1	0.0204082	0.0459016
MON1B	21	2	27	4	1	6	1	0.666667	0.5625
MORC2	308	5	41	0	1	5	1	0	0.117479
MORC3	319	10	24	1	0.558548	11	1	0.0909091	0.0699708
MRM2	318	19	15	2	0.266795	21	1	0.0952381	0.045045
MROH9	226	67	43	18	0.322415	85	1	0.211765	0.159851
MRPS23	344	6	4	0	1	6	1	0	0.0114943
MRPS35	7	2	14	3	1	5	1	0.6	0.666667
MRPS35-DT	7	5	12	2	0.190435	7	1	0.285714	0.631579
MRTO4	337	5	12	0	1	5	1	0	0.034384
MSL1	338	9	7	0	1	9	1	0	0.0202899
MTFR1	303	23	24	4	0.252393	27	1	0.148148	0.0733945
MTHFSD	312	18	23	1	1	19	1	0.0526316	0.0686567
MTMR11	319	21	11	3	0.0608151	24	1	0.125	0.0333333
MTMR12	315	4	34	1	0.407649	5	1	0.2	0.0974212
MTMR7	208	88	47	11	0.110286	99	1	0.111111	0.184314
MTRR	304	7	42	1	1	8	1	0.125	0.121387
MTSS2	313	7	34	0	1	7	1	0	0.0979827
MTTP	309	7	35	3	0.0806039	10	1	0.3	0.101744
MTUS1	287	24	39	4	0.761433	28	1	0.142857	0.119632
MUC19	182	9	158	5	0.586332	14	1	0.357143	0.464706
MUC4	18	13	248	75	0.028873	88	1	0.852273	0.932331
MUC5B	115	0	228	11	0.0189097	11	1	1	0.664723
MYBBP1A	298	24	28	4	0.301634	28	1	0.142857	0.0858896
MYCBP2	260	7	81	6	0.0946312	13	1	0.461538	0.237537
MYH14	214	26	101	13	0.857639	39	1	0.333333	0.320635
MYL2	341	4	7	2	0.00819305	6	1	0.333333	0.0201149
MYO16	206	40	89	19	0.75845	59	1	0.322034	0.301695
MYO18B	196	18	127	13	0.84815	31	1	0.419355	0.393189
MYO18B-AS1	327	14	13	0	1	14	1	0	0.0382353
MYOCD	303	6	45	0	1	6	1	0	0.12931
MYOF	207	47	78	22	0.459115	69	1	0.318841	0.273684
MYOM2	226	47	71	10	0.389222	57	1	0.175439	0.239057
MYORG	13	2	12	3	1	5	1	0.6	0.48
MYPN	237	64	41	12	0.856336	76	1	0.157895	0.147482
MYT1L	51	2	103	6	1	8	1	0.75	0.668831
NAT1	322	14	18	0	1	14	1	0	0.0529412
NAV3	199	53	79	23	0.775819	76	1	0.302632	0.284173
NBEA	231	16	100	7	1	23	1	0.304348	0.302115
NBL1	333	10	11	0	1	10	1	0	0.0319767
NBPF13P	329	7	17	1	0.344125	8	1	0.125	0.0491329
NCAPH2	295	26	29	4	0.505426	30	1	0.133333	0.0895062
NCKAP1	286	28	36	4	0.771282	32	1	0.125	0.111801
NCOA3	51	13	44	6	0.313462	19	1	0.315789	0.463158
NDUFAF7	314	13	26	1	1	14	1	0.0714286	0.0764706
NDUFB4	334	18	2	0	1	18	1	0	0.00595238
NECAB2	325	8	20	1	0.427024	9	1	0.111111	0.057971
NEDD4	263	32	55	4	0.479822	36	1	0.111111	0.172956
NEK2	319	13	22	0	1	13	1	0	0.0645161
NELL1	234	18	90	12	0.204596	30	1	0.4	0.277778
NFATC1	227	53	55	19	0.198282	72	1	0.263889	0.195035
NHLRC3	322	21	11	0	1	21	1	0	0.033033
NKAIN4	19	4	27	2	0.386977	6	1	0.333333	0.586957
NLGN1	22	0	62	6	0.329515	6	1	1	0.738095
NLRC3	299	25	27	3	0.719592	28	1	0.107143	0.0828221
NLRC5	253	13	84	4	1	17	1	0.235294	0.249258
NLRP4	315	7	31	1	0.535104	8	1	0.125	0.0895954
NLRP9	315	16	23	0	0.612022	16	1	0	0.0680473
NME7	18	2	43	5	1	7	1	0.714286	0.704918
NMS	334	4	14	2	0.0258783	6	1	0.333333	0.0402299
NMU	304	24	25	1	1	25	1	0.04	0.0759878
NMUR2	264	73	9	8	0.0322014	81	1	0.0987654	0.032967
NNT	285	12	52	5	0.166521	17	1	0.294118	0.154303
NOL8	319	9	25	1	0.53842	10	1	0.1	0.0726744
NOM1	298	20	35	1	0.708801	21	1	0.047619	0.105105
NOP53	296	47	9	2	0.654099	49	1	0.0408163	0.0295082
NPAP1	319	11	23	1	0.575279	12	1	0.0833333	0.0672515
NPHP3	273	36	34	11	0.0310394	47	1	0.234043	0.110749
NPHP3-ACAD11	227	30	79	18	0.116196	48	1	0.375	0.25817
NRF1	26	1	32	5	0.38767	6	1	0.833333	0.551724
NRIP3-DT	308	8	35	3	0.102751	11	1	0.272727	0.102041
NRXN3	228	9	113	4	1	13	1	0.307692	0.331378
NSL1	314	9	31	0	1	9	1	0	0.0898551
NSUN6	32	7	52	5	0.217588	12	1	0.416667	0.619048
NT5DC3	253	30	57	14	0.0447856	44	1	0.318182	0.183871
NTN4	29	3	43	13	0.151966	16	1	0.8125	0.597222
NTRK2	269	9	75	1	0.695926	10	1	0.1	0.218023
NUAK2	314	20	20	0	0.616201	20	1	0	0.0598802
NUP98	252	15	80	7	0.444607	22	1	0.318182	0.240964
OAS1	203	133	8	10	0.219331	143	1	0.0699301	0.0379147
OAS2	196	123	21	14	0.857137	137	1	0.10219	0.0967742
OAS3	200	111	14	29	9.89966e-05	140	0.135625	0.207143	0.0654206
OAT	305	24	23	2	0.704096	26	1	0.0769231	0.070122
ODAD2	271	17	64	2	0.545617	19	1	0.105263	0.191045
ODAD3	333	5	16	0	1	5	1	0	0.0458453
ODF2	316	5	33	0	1	5	1	0	0.0945559
OGFR	325	5	24	0	1	5	1	0	0.0687679
OGN	333	10	11	0	1	10	1	0	0.0319767
OLFML1	312	29	11	2	0.317487	31	1	0.0645161	0.0340557
OMA1	325	6	23	0	1	6	1	0	0.066092
ONECUT1	340	5	9	0	1	5	1	0	0.025788
OPN4	307	13	34	0	0.622991	13	1	0	0.0997067
OPTN	319	7	27	1	0.486288	8	1	0.125	0.0780347
OR11G2	331	15	8	0	1	15	1	0	0.0235988
OR4C15	327	23	4	0	1	23	1	0	0.0120846
OR4C16	325	23	6	0	1	23	1	0	0.0181269
OR51E1	279	60	11	4	0.488791	64	1	0.0625	0.037931
OR51F1	313	35	6	0	1	35	1	0	0.0188088
OR51G1	305	43	5	1	0.551761	44	1	0.0227273	0.016129
OR5D14	327	25	2	0	1	25	1	0	0.00607903
OR5M3	8	3	8	3	1	6	1	0.5	0.5
OR5W2	319	29	5	1	0.414499	30	1	0.0333333	0.0154321
OR8U3	324	26	3	1	0.272947	27	1	0.037037	0.00917431
OSBPL3	36	3	56	9	0.527947	12	1	0.75	0.608696
OSBPL6	281	14	53	6	0.118937	20	1	0.3	0.158683
OTUD7B	302	22	28	2	1	24	1	0.0833333	0.0848485
OVCH1	299	14	37	4	0.142169	18	1	0.222222	0.110119
OVCH1-AS1	24	2	34	4	1	6	1	0.666667	0.586207
P2RX3	316	11	25	2	0.260153	13	1	0.153846	0.0733138
P2RX4	306	18	29	1	1	19	1	0.0526316	0.0865672
P2RX7	295	20	32	7	0.0191916	27	1	0.259259	0.0978593
P2RY12	302	4	47	1	0.51955	5	1	0.2	0.13467
P2RY13	347	5	2	0	1	5	1	0	0.00573066
PABPC4	253	78	13	10	0.0444024	88	1	0.113636	0.0488722
PABPC4-AS1	6	1	4	5	0.145105	6	1	0.833333	0.4
PALM2AKAP2	207	77	50	20	0.881152	97	1	0.206186	0.194553
PANK3	14	4	13	7	0.484833	11	1	0.636364	0.481481
PAPLN	230	75	42	7	0.144007	82	1	0.0853659	0.154412
PAQR8	317	14	17	6	0.000815685	20	1	0.3	0.0508982
PARD3	243	24	72	15	0.0468998	39	1	0.384615	0.228571
PAX7	281	23	44	6	0.272518	29	1	0.206897	0.135385
PBLD	14	4	21	7	1	11	1	0.636364	0.6
PCK1	329	18	7	0	1	18	1	0	0.0208333
PCM1	285	6	60	3	0.203383	9	1	0.333333	0.173913
PCNX2	227	18	105	4	0.236766	22	1	0.181818	0.316265
PCSK9	277	42	19	16	1.40678e-05	58	0.0192729	0.275862	0.0641892
PDCD1	335	8	11	0	1	8	1	0	0.0317919
PDCD6-AHRR	46	24	98	44	0.641583	68	1	0.647059	0.680556
PDE3A	236	44	62	12	1	56	1	0.214286	0.208054
PDE5A	290	11	46	7	0.00968939	18	1	0.388889	0.136905
PDE6A	282	18	54	0	0.0875744	18	1	0	0.160714
PDE8A	196	96	35	27	0.141394	123	1	0.219512	0.151515
PDE9A	246	33	61	14	0.127799	47	1	0.297872	0.198697
PDGFRL	308	10	36	0	0.607163	10	1	0	0.104651
PDK1	24	2	31	3	1	5	1	0.6	0.563636
PDLIM1	21	3	26	6	0.717551	9	1	0.666667	0.553191
PDZD2	215	23	102	14	0.578971	37	1	0.378378	0.321767
PELP1	17	3	15	7	0.284164	10	1	0.7	0.46875
PER1	321	4	28	1	0.349427	5	1	0.2	0.0802292
PERP	327	15	12	0	1	15	1	0	0.0353982
PES1	320	4	29	1	0.359436	5	1	0.2	0.0830946
PFAS	288	26	35	5	0.372396	31	1	0.16129	0.108359
PFKP	256	15	77	6	0.596686	21	1	0.285714	0.231231
PGR	265	46	34	9	0.366845	55	1	0.163636	0.113712
PHACTR3	222	16	107	9	0.825412	25	1	0.36	0.325228
PHF14	291	11	51	1	1	12	1	0.0833333	0.149123
PHF2	53	4	56	13	0.0678392	17	1	0.764706	0.513761
PHLDB2	249	43	53	9	1	52	1	0.173077	0.175497
PHLPP1	278	30	42	4	1	34	1	0.117647	0.13125
PHOSPHO2-KLHL23	324	12	18	0	1	12	1	0	0.0526316
PIBF1	21	3	31	7	0.727164	10	1	0.7	0.596154
PIGM	4	3	4	3	1	6	1	0.5	0.5
PIGN	224	74	37	19	0.185099	93	1	0.204301	0.141762
PIK3C2G	230	20	95	9	0.833445	29	1	0.310345	0.292308
PIK3R1	297	9	46	2	0.649711	11	1	0.181818	0.134111
PIWIL1	254	51	43	6	0.53282	57	1	0.105263	0.144781
PIWIL3	291	22	41	0	0.0911513	22	1	0	0.123494
PKP2	312	10	27	5	0.00688909	15	1	0.333333	0.079646
PKP3	216	121	12	5	0.79599	126	1	0.0396825	0.0526316
PLAC8L1	254	86	6	8	0.0133059	94	1	0.0851064	0.0230769
PLCXD2	17	2	25	4	1	6	1	0.666667	0.595238
PLD4	324	10	19	1	0.477543	11	1	0.0909091	0.0553936
PLEK2	323	10	21	0	1	10	1	0	0.0610465
PLEKHA4	277	42	27	8	0.1267	50	1	0.16	0.0888158
PLEKHG1	63	3	75	5	0.729412	8	1	0.625	0.543478
PLEKHG4B	270	29	46	9	0.155346	38	1	0.236842	0.14557
PLEKHH1	298	7	45	4	0.0511765	11	1	0.363636	0.131195
PLK4	332	4	16	2	0.0324884	6	1	0.333333	0.045977
PLXNA1	281	9	62	2	1	11	1	0.181818	0.180758
PLXNA2	257	8	88	1	0.459206	9	1	0.111111	0.255072
PLXNA4	213	18	116	7	0.520905	25	1	0.28	0.352584
PMEPA1	322	14	17	1	0.550283	15	1	0.0666667	0.0501475
PNO1	218	121	10	5	1	126	1	0.0396825	0.0438596
PNPT1	296	12	44	2	0.70106	14	1	0.142857	0.129412
POC1B	301	13	39	1	1	14	1	0.0714286	0.114706
PODN	316	15	19	4	0.0273677	19	1	0.210526	0.0567164
POLE	242	29	72	11	0.553042	40	1	0.275	0.229299
POLQ	285	14	54	1	0.482803	15	1	0.0666667	0.159292
POLR1A	279	13	60	2	1	15	1	0.133333	0.176991
POLR1C	49	45	118	142	0.279508	187	1	0.759358	0.706587
POLR2E	331	8	14	1	0.325812	9	1	0.111111	0.0405797
POLR2M	334	12	8	0	1	12	1	0	0.0233918
POLRMT	262	48	34	10	0.274151	58	1	0.172414	0.114865
POMT2	306	11	36	1	1	12	1	0.0833333	0.105263
POU2F1	289	8	57	0	0.363891	8	1	0	0.16474
PPARA	18	5	25	6	1	11	1	0.545455	0.581395
PPARGC1B	271	17	64	2	0.545617	19	1	0.105263	0.191045
PPFIBP1	225	48	65	16	0.626226	64	1	0.25	0.224138
PPIP5K2	299	3	50	2	0.158015	5	1	0.4	0.143266
PPM1H	24	3	61	2	0.156974	5	1	0.4	0.717647
PPP1R21	267	45	38	4	0.482006	49	1	0.0816327	0.12459
PPP2R1B	307	10	37	0	0.607678	10	1	0	0.107558
PPP2R3C	23	4	21	6	0.727658	10	1	0.6	0.477273
PPP3CA	303	7	43	1	1	8	1	0.125	0.124277
PPP4R1	30	1	28	5	0.197512	6	1	0.833333	0.482759
PRDM15	218	34	89	13	1	47	1	0.276596	0.289902
PRDM16	241	5	107	1	0.671546	6	1	0.166667	0.307471
PRDM2	290	15	46	3	0.724639	18	1	0.166667	0.136905
PRDM4	267	66	20	1	0.145393	67	1	0.0149254	0.0696864
PRDM5	211	77	39	27	0.0253788	104	1	0.259615	0.156
PRKAA2	317	11	26	0	1	11	1	0	0.0758017
PRKAR1B	244	46	55	9	0.849563	55	1	0.163636	0.183946
PRKCI	314	7	33	0	1	7	1	0	0.0951009
PRKCQ	216	67	50	21	0.356613	88	1	0.238636	0.18797
PRKCSH	326	5	23	0	1	5	1	0	0.0659026
PRKD3	301	16	36	1	1	17	1	0.0588235	0.106825
PRLR	20	2	41	5	1	7	1	0.714286	0.672131
PRORP	281	36	33	4	1	40	1	0.1	0.105096
PROSER2	13	4	19	2	0.377559	6	1	0.333333	0.59375
PROSER2-AS1	15	5	23	3	0.267376	8	1	0.375	0.605263
PRPF8	285	15	50	4	0.508275	19	1	0.210526	0.149254
PRSS12	270	52	25	7	0.453886	59	1	0.118644	0.0847458
PRSS23	276	29	40	9	0.0793987	38	1	0.236842	0.126582
PRSS50	314	26	14	0	0.611055	26	1	0	0.0426829
PRSS57	336	7	11	0	1	7	1	0	0.0317003
PRTG	293	8	53	0	0.611509	8	1	0	0.153179
PSMA6	313	31	10	0	1	31	1	0	0.0309598
PSMD14	297	28	26	3	0.730227	31	1	0.0967742	0.0804954
PTDSS2	297	37	14	6	0.0236425	43	1	0.139535	0.0450161
PTGES	345	5	4	0	1	5	1	0	0.0114613
PTGR1	296	26	28	4	0.332383	30	1	0.133333	0.0864198
PTGR2	14	3	21	2	0.633962	5	1	0.4	0.6
PTK7	32	6	47	1	0.0407135	7	1	0.142857	0.594937
PTPN12	310	14	28	2	0.63534	16	1	0.125	0.0828402
PTPN14	197	59	76	22	1	81	1	0.271605	0.278388
PTPN3	284	16	48	6	0.122778	22	1	0.272727	0.144578
PTPN4	51	3	75	3	0.688234	6	1	0.5	0.595238
PTPRB	239	39	66	10	1	49	1	0.204082	0.216393
PTPRM	249	4	98	3	0.411924	7	1	0.428571	0.282421
PTPRN2	176	11	161	6	0.334051	17	1	0.352941	0.477745
PTPRR	274	15	62	3	1	18	1	0.166667	0.184524
PTPRT	221	17	106	10	0.671204	27	1	0.37037	0.324159
PWWP3A	312	6	34	2	0.1907	8	1	0.25	0.0982659
PXMP2	303	39	10	2	0.637262	41	1	0.0487805	0.0319489
PYGO1	328	9	17	0	1	9	1	0	0.0492754
QDPR	320	13	17	4	0.0132028	17	1	0.235294	0.0504451
QRFPR	294	17	40	3	0.721509	20	1	0.15	0.11976
RAB17	32	1	32	5	0.202861	6	1	0.833333	0.5
RAB1A	330	10	12	2	0.0764536	12	1	0.166667	0.0350877
RAB3GAP2	275	17	58	4	0.771936	21	1	0.190476	0.174174
RAB3IP	11	4	18	7	1	11	1	0.636364	0.62069
RAB4B-EGLN2	330	4	19	1	0.253594	5	1	0.2	0.0544413
RAB7A	321	16	16	1	0.575421	17	1	0.0588235	0.0474777
RABL3	331	5	14	4	0.000509228	9	0.697642	0.444444	0.0405797
RAD21L1	306	31	15	2	0.665452	33	1	0.0606061	0.046729
RADIL	269	13	68	4	0.758067	17	1	0.235294	0.20178
RAI14	221	67	50	16	0.872701	83	1	0.192771	0.184502
RAPGEF3	283	34	31	6	0.284039	40	1	0.15	0.0987261
RAPGEF4	240	31	70	13	0.341892	44	1	0.295455	0.225806
RARA	320	15	19	0	1	15	1	0	0.0560472
RARS1	251	76	14	13	0.00918934	89	1	0.146067	0.0528302
RASAL1	260	47	38	9	0.520286	56	1	0.160714	0.127517
RAVER1	309	14	28	3	0.178247	17	1	0.176471	0.0830861
RBBP4	313	14	25	2	0.348984	16	1	0.125	0.0739645
RBM17	324	11	18	1	0.489729	12	1	0.0833333	0.0526316
RBM19	84	4	75	7	0.358058	11	1	0.636364	0.471698
RBM28	29	3	31	5	0.713444	8	1	0.625	0.516667
RCSD1	303	13	33	5	0.0329168	18	1	0.277778	0.0982143
REEP1	306	13	34	1	1	14	1	0.0714286	0.1
RELCH	243	60	35	16	0.0675968	76	1	0.210526	0.125899
RGL3	331	5	18	0	1	5	1	0	0.0515759
RGR	11	2	11	4	0.654589	6	1	0.666667	0.5
RILP	330	16	7	1	0.328177	17	1	0.0588235	0.0207715
RIMBP2	203	35	103	13	0.411719	48	1	0.270833	0.336601
RIN2	250	18	84	2	0.179032	20	1	0.1	0.251497
RIPOR3	268	36	42	8	0.485999	44	1	0.181818	0.135484
RNF126	324	15	14	1	0.507476	16	1	0.0625	0.0414201
RNF175	11	5	18	4	0.449664	9	1	0.444444	0.62069
RNF216	285	4	61	4	0.0405891	8	1	0.5	0.176301
RNF220	186	96	44	28	0.48942	124	1	0.225806	0.191304
RNH1	291	41	15	7	0.01866	48	1	0.145833	0.0490196
ROCK2	272	16	64	2	0.543962	18	1	0.111111	0.190476
ROR2	253	31	56	14	0.0468165	45	1	0.311111	0.18123
ROS1	235	48	51	20	0.0423782	68	1	0.294118	0.178322
RPAP3-DT	295	28	28	3	0.743782	31	1	0.0967742	0.0866873
RPH3AL	218	75	41	20	0.267605	95	1	0.210526	0.158301
RPL7A	314	32	4	4	0.00473251	36	1	0.111111	0.0125786
RPRD2	28	2	38	8	0.298764	10	1	0.8	0.575758
RRM2B	314	18	19	3	0.133222	21	1	0.142857	0.0570571
RTCB	267	64	20	3	0.589128	67	1	0.0447761	0.0696864
RTN1	278	27	41	8	0.120194	35	1	0.228571	0.128527
RTN4IP1	306	22	25	1	1	23	1	0.0434783	0.0755287
RTP5	337	8	9	0	1	8	1	0	0.0260116
RTTN	290	8	55	1	1	9	1	0.111111	0.15942
RYR2	148	10	183	13	1	23	1	0.565217	0.55287
RYR3	136	30	158	30	0.670667	60	1	0.5	0.537415
SAFB2	317	8	25	4	0.0114195	12	1	0.333333	0.0730994
SAMD4A	36	2	51	3	1	5	1	0.6	0.586207
SAMD5	278	25	48	3	0.78035	28	1	0.107143	0.147239
SASH1	203	78	53	20	1	98	1	0.204082	0.207031
SAXO1	301	12	40	1	1	13	1	0.0769231	0.117302
SCAF4	299	9	45	1	1	10	1	0.1	0.130814
SCEL	270	11	71	2	1	13	1	0.153846	0.208211
SCMH1	273	39	37	5	1	44	1	0.113636	0.119355
SCML4	309	5	39	1	0.515618	6	1	0.166667	0.112069
SCTR	303	13	36	2	0.668738	15	1	0.133333	0.106195
SCTR-AS1	336	12	4	2	0.0199295	14	1	0.142857	0.0117647
SCUBE2	301	8	42	3	0.15252	11	1	0.272727	0.122449
SCYL3	301	22	29	2	1	24	1	0.0833333	0.0878788
SEC14L2	323	5	25	1	0.369407	6	1	0.166667	0.0718391
SEC14L3	316	4	31	3	0.0217425	7	1	0.428571	0.0893372
SEC14L4	330	7	17	0	1	7	1	0	0.0489914
SEC14L6	322	7	25	0	1	7	1	0	0.0720461
SEC16B	283	18	51	2	0.750021	20	1	0.1	0.152695
SEC23IP	310	18	25	1	1	19	1	0.0526316	0.0746269
SELENOM	324	21	7	2	0.11003	23	1	0.0869565	0.021148
SELP	251	59	30	14	0.0708783	73	1	0.191781	0.106762
SEMA4D	209	73	48	24	0.236358	97	1	0.247423	0.18677
SEMA5A	249	21	77	7	0.820227	28	1	0.25	0.236196
SESTD1	281	27	39	7	0.179091	34	1	0.205882	0.121875
SEZ6L	270	8	75	1	0.690315	9	1	0.111111	0.217391
SFI1	291	7	55	1	1	8	1	0.125	0.15896
SFMBT2	269	4	78	3	0.199196	7	1	0.428571	0.224784
SFTPC	323	21	9	1	0.47806	22	1	0.0454545	0.0271084
SFTPD	321	12	18	3	0.0516343	15	1	0.2	0.0530973
SGCG	24	2	42	8	0.479045	10	1	0.8	0.636364
SH2D4B	300	14	38	2	0.699411	16	1	0.125	0.112426
SH3GL3	294	17	40	3	0.721509	20	1	0.15	0.11976
SH3RF2	18	12	31	17	0.810351	29	1	0.586207	0.632653
SH3TC2	297	10	47	0	0.370358	10	1	0	0.136628
SHANK1	58	3	68	3	1	6	1	0.5	0.539683
SHC3	37	2	47	4	0.694322	6	1	0.666667	0.559524
SHOC1	48	3	43	6	0.313414	9	1	0.666667	0.472527
SIDT1	265	29	56	4	0.625962	33	1	0.121212	0.174455
SIGIRR	258	81	11	4	0.762715	85	1	0.0470588	0.0408922
SIGLEC1	275	28	48	3	0.595174	31	1	0.0967742	0.148607
SIK2	317	8	29	0	1	8	1	0	0.083815
SIPA1L2	0	281	0	73	1	354	1	0.206215	NA
SKP2	38	2	51	3	1	5	1	0.6	0.573034
SLAMF1	328	5	19	2	0.0588218	7	1	0.285714	0.054755
SLAMF9	327	10	14	3	0.0195761	13	1	0.230769	0.0410557
SLC12A5	297	11	45	1	1	12	1	0.0833333	0.131579
SLC12A8	34	4	52	2	0.226236	6	1	0.333333	0.604651
SLC15A1	286	7	56	5	0.0385988	12	1	0.416667	0.163743
SLC15A4	23	5	36	6	0.744722	11	1	0.545455	0.610169
SLC17A5	305	13	34	2	0.656553	15	1	0.133333	0.100295
SLC18B1	310	19	24	1	1	20	1	0.05	0.0718563
SLC22A7	306	34	13	1	1	35	1	0.0285714	0.0407524
SLC24A4	39	2	60	7	0.477974	9	1	0.777778	0.606061
SLC25A32	311	26	12	5	0.0108011	31	1	0.16129	0.0371517
SLC25A34-AS1	340	5	9	0	1	5	1	0	0.025788
SLC25A41	331	7	16	0	1	7	1	0	0.0461095
SLC28A1	194	108	35	17	0.75428	125	1	0.136	0.152838
SLC29A3	326	8	19	1	0.411157	9	1	0.111111	0.0550725
SLC2A13	302	10	39	3	0.190956	13	1	0.230769	0.11437
SLC2A6	310	24	17	3	0.188264	27	1	0.111111	0.0519878
SLC35B3	8	4	11	7	1	11	1	0.636364	0.578947
SLC35E4	326	6	21	1	0.364355	7	1	0.142857	0.0605187
SLC35F4	279	10	63	2	1	12	1	0.166667	0.184211
SLC36A1	205	47	77	25	0.243742	72	1	0.347222	0.27305
SLC37A1	235	52	49	18	0.124792	70	1	0.257143	0.172535
SLC4A10	263	32	52	7	0.820498	39	1	0.179487	0.165079
SLC5A1	289	26	36	3	1	29	1	0.103448	0.110769
SLC5A12	29	6	38	7	1	13	1	0.538462	0.567164
SLC5A4	260	20	69	5	1	25	1	0.2	0.209726
SLC5A4-AS1	275	23	54	2	0.395504	25	1	0.08	0.164134
SLC6A13	301	16	33	4	0.143944	20	1	0.2	0.0988024
SLC6A18	297	19	36	2	1	21	1	0.0952381	0.108108
SLC6A5	282	21	44	7	0.154321	28	1	0.25	0.134969
SLC7A10	11	4	9	8	0.29066	12	1	0.666667	0.45
SLC7A2	204	112	24	14	0.859396	126	1	0.111111	0.105263
SLC7A9	271	50	24	9	0.0907002	59	1	0.152542	0.0813559
SLC8B1	307	21	24	2	0.68139	23	1	0.0869565	0.0725076
SLC9A3	30	11	40	19	0.659398	30	1	0.633333	0.571429
SLCO1A2	23	3	33	13	0.142404	16	1	0.8125	0.589286
SLCO1B1	30	7	36	11	0.789779	18	1	0.611111	0.545455
SLCO1B3	24	3	26	11	0.124691	14	1	0.785714	0.52
SLCO1B3-SLCO1B7	218	71	44	21	0.212107	92	1	0.228261	0.167939
SLCO3A1	264	11	74	5	0.365794	16	1	0.3125	0.218935
SLCO6A1	301	5	48	0	1	5	1	0	0.137536
SLFN11	333	9	11	1	0.294892	10	1	0.1	0.0319767
SLIT3	146	76	102	30	0.0230843	106	1	0.283019	0.41129
SLX4	301	26	24	3	0.474772	29	1	0.103448	0.0738462
SMO	324	12	16	2	0.154667	14	1	0.142857	0.0470588
SMTN	287	24	38	5	0.374031	29	1	0.172414	0.116923
SMU1	11	1	12	4	0.355311	5	1	0.8	0.521739
SNIP1	11	3	11	3	1	6	1	0.5	0.5
SNX30	286	34	30	4	0.773104	38	1	0.105263	0.0949367
SNX8	32	3	49	2	0.393063	5	1	0.4	0.604938
SORCS2	165	27	141	21	0.876369	48	1	0.4375	0.460784
SOX5	25	4	65	12	1	16	1	0.75	0.722222
SPATA17	282	23	46	3	1	26	1	0.115385	0.140244
SPATA21	276	51	22	5	0.782828	56	1	0.0892857	0.0738255
SPINK5	266	12	69	7	0.144939	19	1	0.368421	0.20597
SPIRE2	294	32	18	10	0.000512017	42	0.701463	0.238095	0.0576923
SPNS2	312	11	31	0	0.608449	11	1	0	0.090379
SPOCK3	285	16	51	2	1	18	1	0.111111	0.151786
SPPL3	23	3	38	2	0.374825	5	1	0.4	0.622951
SPRED2	17	3	23	3	1	6	1	0.5	0.575
SPTBN5	231	7	110	6	0.367244	13	1	0.461538	0.322581
SPTLC1	314	8	31	1	0.5781	9	1	0.111111	0.0898551
SPTLC2	20	4	29	5	1	9	1	0.555556	0.591837
SRD5A1	323	8	23	0	1	8	1	0	0.066474
SRGAP2	295	4	54	1	0.572376	5	1	0.2	0.154728
SSPN	29	3	33	5	0.718825	8	1	0.625	0.532258
SSUH2	28	5	52	7	0.749912	12	1	0.583333	0.65
ST3GAL5	317	15	21	1	1	16	1	0.0625	0.0621302
ST8SIA1	18	5	29	2	0.122252	7	1	0.285714	0.617021
STAB2	165	55	98	36	0.708275	91	1	0.395604	0.372624
STAM	300	18	30	6	0.0249484	24	1	0.25	0.0909091
STAT2	317	20	15	2	0.285455	22	1	0.0909091	0.0451807
STK32C	248	38	57	11	0.55867	49	1	0.22449	0.186885
STKLD1	285	41	23	5	0.386972	46	1	0.108696	0.0746753
STMN4	15	3	18	2	0.65251	5	1	0.4	0.545455
STON1	19	2	24	3	1	5	1	0.6	0.55814
STON1-GTF2A1L	39	7	66	12	1	19	1	0.631579	0.628571
STRA6	249	82	15	8	0.322263	90	1	0.0888889	0.0568182
STXBP5L	259	15	77	3	0.773179	18	1	0.166667	0.229167
SULF2	177	109	41	27	0.88979	136	1	0.198529	0.188073
SULT2A1	15	1	14	6	0.104134	7	1	0.857143	0.482759
SULT6B1	313	14	25	2	0.348984	16	1	0.125	0.0739645
SUN5	300	12	40	2	0.676126	14	1	0.142857	0.117647
SURF1	308	31	13	2	0.639954	33	1	0.0606061	0.0404984
SURF2	310	37	7	0	1	37	1	0	0.022082
SURF4	298	38	17	1	0.705492	39	1	0.025641	0.0539683
SURF6	301	42	9	2	0.633662	44	1	0.0454545	0.0290323
SUSD1	29	3	45	3	0.67883	6	1	0.5	0.608108
SVEP1	192	42	90	30	0.126612	72	1	0.416667	0.319149
SYCE1L	15	3	17	3	1	6	1	0.5	0.53125
SYK	295	7	51	1	1	8	1	0.125	0.147399
SYN3	244	23	80	7	1	30	1	0.233333	0.246914
SYNC	327	13	11	3	0.0203866	16	1	0.1875	0.0325444
SYNPO2	244	69	30	11	0.551154	80	1	0.1375	0.109489
SYT10	326	4	23	1	0.297489	5	1	0.2	0.0659026
SYT9	23	1	56	6	0.66761	7	1	0.857143	0.708861
SYTL2	298	6	45	5	0.0110139	11	1	0.454545	0.131195
TACR2	269	68	14	3	1	71	1	0.0422535	0.04947
TAF8	15	2	18	3	1	5	1	0.6	0.545455
TAFA5	33	7	87	13	0.593424	20	1	0.65	0.725
TATDN3	328	9	17	0	1	9	1	0	0.0492754
TBC1D1	213	52	70	19	0.760162	71	1	0.267606	0.24735
TBC1D32	288	3	61	2	0.217504	5	1	0.4	0.174785
TBL3	292	32	26	4	0.527595	36	1	0.111111	0.081761
TBPL2	12	4	16	2	0.387198	6	1	0.333333	0.571429
TBX1	334	5	15	0	1	5	1	0	0.0429799
TC2N	314	11	28	1	1	12	1	0.0833333	0.0818713
TCERG1	287	31	33	3	1	34	1	0.0882353	0.103125
TCF25	34	2	40	10	0.0662224	12	1	0.833333	0.540541
TCL6	326	11	17	0	1	11	1	0	0.0495627
TCOF1	281	28	44	1	0.150254	29	1	0.0344828	0.135385
TDG	178	21	135	20	0.507505	41	1	0.487805	0.43131
TDGF1	329	16	9	0	1	16	1	0	0.0266272
TDO2	325	12	16	1	0.478566	13	1	0.0769231	0.0469208
TDRD3	290	19	43	2	1	21	1	0.0952381	0.129129
TDRD9	262	27	58	7	0.815453	34	1	0.205882	0.18125
TENM3	206	41	85	22	0.368248	63	1	0.349206	0.292096
TENM3-AS1	326	21	6	1	0.364355	22	1	0.0454545	0.0180723
TENT4A	311	9	31	3	0.0975984	12	1	0.25	0.0906433
TEP1	278	13	60	3	1	16	1	0.1875	0.177515
TET2	314	9	31	0	1	9	1	0	0.0898551
TET2-AS1	307	7	38	2	0.269927	9	1	0.222222	0.110145
TEX9	277	25	49	3	0.780894	28	1	0.107143	0.150307
TFDP2	276	35	38	5	1	40	1	0.125	0.121019
TFRC	296	18	37	3	0.718553	21	1	0.142857	0.111111
TGFBRAP1	255	61	26	12	0.0897348	73	1	0.164384	0.0925267
THSD7B	216	25	100	13	0.7173	38	1	0.342105	0.316456
TIAM2	261	4	88	1	1	5	1	0.2	0.252149
TJAP1	324	10	19	1	0.477543	11	1	0.0909091	0.0553936
TLE1	223	73	47	11	0.402086	84	1	0.130952	0.174074
TLE3	293	6	53	2	0.360186	8	1	0.25	0.153179
TLN2	235	5	111	3	0.715799	8	1	0.375	0.320809
TM4SF18	6	2	9	3	1	5	1	0.6	0.6
TM4SF4	15	2	16	5	0.426699	7	1	0.714286	0.516129
TM7SF3	294	29	25	6	0.104605	35	1	0.171429	0.0783699
TMC8	329	12	12	1	0.390426	13	1	0.0769231	0.0351906
TMCO3	298	8	46	2	0.631162	10	1	0.2	0.133721
TMCO4	305	6	43	0	1	6	1	0	0.123563
TMEM107	344	6	4	0	1	6	1	0	0.0114943
TMEM117	290	6	58	0	0.594707	6	1	0	0.166667
TMEM121B	335	17	2	0	1	17	1	0	0.00593472
TMEM131L	247	45	56	6	0.319919	51	1	0.117647	0.184818
TMEM132D	225	26	93	10	1	36	1	0.277778	0.292453
TMEM196	321	18	15	0	1	18	1	0	0.0446429
TMEM209	18	3	23	4	1	7	1	0.571429	0.560976
TMEM242	319	11	21	3	0.0608151	14	1	0.214286	0.0617647
TMEM41B	308	33	13	0	0.619868	33	1	0	0.0404984
TMEM63A	306	14	31	3	0.216762	17	1	0.176471	0.0919881
TMEM63B	278	39	31	6	0.443866	45	1	0.133333	0.100324
TMEM63C	274	22	53	5	0.786426	27	1	0.185185	0.16208
TMEM82	345	5	4	0	1	5	1	0	0.0114613
TMIE	320	24	10	0	1	24	1	0	0.030303
TMTC1	236	50	52	16	0.29788	66	1	0.242424	0.180556
TNFRSF11A	216	107	18	13	0.326827	120	1	0.108333	0.0769231
TNFRSF14	327	5	22	0	1	5	1	0	0.0630372
TNFRSF8	277	26	49	2	0.399101	28	1	0.0714286	0.150307
TNIP1	27	3	46	4	1	7	1	0.571429	0.630137
TNIP3	313	9	32	0	1	9	1	0	0.0927536
TNKS1BP1	302	17	32	3	0.432805	20	1	0.15	0.0958084
TNPO3	29	5	44	2	0.128675	7	1	0.285714	0.60274
TNR	232	23	89	10	0.838755	33	1	0.30303	0.277259
TNRC6C	304	4	45	1	0.503536	5	1	0.2	0.12894
TNS2	298	31	22	3	0.720991	34	1	0.0882353	0.06875
TNS4	303	28	22	1	0.707843	29	1	0.0344828	0.0676923
TP63	263	24	63	4	0.622672	28	1	0.142857	0.193252
TPCN1	275	37	35	7	0.452224	44	1	0.159091	0.112903
TPP2	44	2	61	5	0.698008	7	1	0.714286	0.580952
TPPP	31	3	40	12	0.144847	15	1	0.8	0.56338
TPRG1L	324	20	10	0	1	20	1	0	0.0299401
TPSG1	322	23	8	1	0.47237	24	1	0.0416667	0.0242424
TRABD2A	313	18	22	1	1	19	1	0.0526316	0.0656716
TRAF3IP1	294	23	33	4	0.506822	27	1	0.148148	0.100917
TRAP1	287	29	35	3	1	32	1	0.09375	0.108696
TRAPPC2L	333	8	11	2	0.0474863	10	1	0.2	0.0319767
TRAPPC6A	306	33	11	4	0.0595001	37	1	0.108108	0.0347003
TREML2	316	19	19	0	0.611944	19	1	0	0.0567164
TRERF1	39	1	60	4	0.646618	5	1	0.8	0.606061
TRIM33	303	14	34	3	0.40332	17	1	0.176471	0.10089
TRIM66	279	27	44	4	1	31	1	0.129032	0.136223
TRIM68	329	21	3	1	0.227234	22	1	0.0454545	0.00903614
TRIP13	319	15	19	1	1	16	1	0.0625	0.056213
TRMT44	18	1	34	5	0.652507	6	1	0.833333	0.653846
TRMT6	322	18	12	2	0.183589	20	1	0.1	0.0359281
TRMT9B	302	13	37	2	0.675083	15	1	0.133333	0.109145
TRNT1	323	9	22	0	1	9	1	0	0.0637681
TRPC6	230	56	50	18	0.244979	74	1	0.243243	0.178571
TRPM4	303	5	45	1	0.568972	6	1	0.166667	0.12931
TRPV3	286	5	62	1	1	6	1	0.166667	0.178161
TSGA10	317	5	32	0	1	5	1	0	0.0916905
TSPAN11	313	12	28	1	1	13	1	0.0769231	0.0821114
TSPAN9	269	17	66	2	0.547827	19	1	0.105263	0.197015
TSTD3	194	97	44	19	0.660088	116	1	0.163793	0.184874
TTBK1	268	44	33	9	0.247029	53	1	0.169811	0.109635
TTC23L	262	53	33	6	1	59	1	0.101695	0.111864
TTC6	19	3	36	2	0.34585	5	1	0.4	0.654545
TTLL2	334	8	12	0	1	8	1	0	0.0346821
TTLL8	290	29	30	5	0.359124	34	1	0.147059	0.09375
TTN	118	14	206	16	0.324073	30	1	0.533333	0.635802
TTN-AS1	222	13	116	3	0.280621	16	1	0.1875	0.343195
TUBGCP6	313	5	36	0	1	5	1	0	0.103152
TULP2	256	72	19	7	0.624205	79	1	0.0886076	0.0690909
U2AF2	281	16	57	0	0.0854853	16	1	0	0.168639
UBAC2	57	2	38	3	0.398074	5	1	0.6	0.4
UBAP2	254	39	56	5	0.392485	44	1	0.113636	0.180645
UBASH3A	284	30	35	5	0.572378	35	1	0.142857	0.109718
UBE2F	200	117	17	20	0.0501773	137	1	0.145985	0.078341
UBE2F-SCLY	187	104	30	33	0.0156516	137	1	0.240876	0.138249
UBE2H	15	2	22	7	0.450266	9	1	0.777778	0.594595
UBE3C	278	22	51	3	0.779979	25	1	0.12	0.155015
UBE4B	301	4	44	5	0.00342503	9	1	0.555556	0.127536
UBR4	221	4	128	1	0.656569	5	1	0.2	0.366762
UBR5	276	12	58	8	0.018465	20	1	0.4	0.173653
UGCG	317	14	21	2	0.278867	16	1	0.125	0.0621302
UIMC1	313	4	36	1	0.426101	5	1	0.2	0.103152
UMAD1	23	6	37	10	1	16	1	0.625	0.616667
UMODL1	209	67	65	13	0.170571	80	1	0.1625	0.237226
UNC13C	240	2	109	3	0.331292	5	1	0.6	0.312321
UNC45A	278	39	31	6	0.443866	45	1	0.133333	0.100324
UNC5B	280	18	54	2	0.75169	20	1	0.1	0.161677
UPF2	280	25	44	5	0.58586	30	1	0.166667	0.135802
USH2A	193	15	132	14	0.437068	29	1	0.482759	0.406154
USP12	323	6	23	2	0.103177	8	1	0.25	0.066474
USP20	295	6	53	0	0.597063	6	1	0	0.152299
USP45	224	85	30	15	0.478461	100	1	0.15	0.11811
USP47	259	50	33	12	0.0940147	62	1	0.193548	0.113014
USP7	34	3	44	7	0.509627	10	1	0.7	0.564103
VAC14	302	5	47	0	1	5	1	0	0.13467
VAT1L	36	3	54	3	0.684264	6	1	0.5	0.6
VAV1	292	23	36	3	1	26	1	0.115385	0.109756
VAV2	249	4	100	1	1	5	1	0.2	0.286533
VNN1	314	14	21	5	0.0082333	19	1	0.263158	0.0626866
VOPP1	315	3	33	3	0.0156521	6	1	0.5	0.0948276
VPS13A	248	3	101	2	0.630703	5	1	0.4	0.289398
VPS13D	244	3	105	2	0.640378	5	1	0.4	0.30086
VPS33B	273	39	35	7	0.463495	46	1	0.152174	0.113636
VPS37A	238	75	33	8	0.695086	83	1	0.0963855	0.121771
VPS41	269	19	61	5	0.786565	24	1	0.208333	0.184848
VPS45	15	5	20	6	1	11	1	0.545455	0.571429
VPS53	287	7	54	6	0.0121143	13	1	0.461538	0.158358
VSTM1	24	3	31	2	0.649354	5	1	0.4	0.563636
VWA5B2	324	5	25	0	1	5	1	0	0.0716332
WDR18	313	15	25	1	1	16	1	0.0625	0.0739645
WDR5	316	9	27	2	0.224982	11	1	0.181818	0.0787172
WDR64	36	6	68	8	0.562947	14	1	0.571429	0.653846
WDR72	31	1	55	5	0.660808	6	1	0.833333	0.639535
WDR73	8	4	9	3	1	7	1	0.428571	0.529412
WDR88	92	232	6	24	0.397858	256	1	0.09375	0.0612245
WNK2	261	17	70	6	0.600473	23	1	0.26087	0.21148
WRAP73	317	18	16	3	0.0941407	21	1	0.142857	0.048048
WSB2	285	56	11	2	1	58	1	0.0344828	0.0371622
WT1	310	20	20	4	0.0687607	24	1	0.166667	0.0606061
WT1-AS	309	21	23	1	1	22	1	0.0454545	0.0692771
WTAPP1	261	57	31	5	0.649472	62	1	0.0806452	0.106164
WWOX	173	83	60	38	0.262727	121	1	0.31405	0.257511
XDH	259	22	70	3	0.439967	25	1	0.12	0.212766
XPO5	292	21	39	2	1	23	1	0.0869565	0.117825
XXYLT1	28	1	51	4	0.654982	5	1	0.8	0.64557
ZBBX	282	9	62	1	1	10	1	0.1	0.180233
ZBED4	301	36	17	0	0.236235	36	1	0	0.0534591
ZC3HC1	323	6	24	1	0.403836	7	1	0.142857	0.0691643
ZCCHC14	300	14	40	0	0.382482	14	1	0	0.117647
ZCCHC2	191	138	9	16	0.0371707	154	1	0.103896	0.045
ZDHHC17	287	5	61	1	1	6	1	0.166667	0.175287
ZDHHC20	17	1	19	9	0.0636963	10	1	0.9	0.527778
ZDHHC8	314	15	23	2	0.341305	17	1	0.117647	0.0682493
ZMIZ1	249	22	75	8	0.655445	30	1	0.266667	0.231481
ZNF143	20	1	23	4	0.36864	5	1	0.8	0.534884
ZNF236	269	4	79	2	0.623355	6	1	0.333333	0.227011
ZNF274	325	9	20	0	1	9	1	0	0.057971
ZNF276	236	92	22	4	0.250184	96	1	0.0416667	0.0852713
ZNF280D	308	4	39	3	0.0387815	7	1	0.428571	0.112392
ZNF318	19	6	24	1	0.0982776	7	1	0.142857	0.55814
ZNF32	346	7	1	0	1	7	1	0	0.00288184
ZNF32-AS1	347	7	0	0	1	7	1	0	0
ZNF32-AS3	342	7	5	0	1	7	1	0	0.0144092
ZNF410	278	49	23	4	1	53	1	0.0754717	0.076412
ZNF487	332	16	6	0	1	16	1	0	0.0177515
ZNF500	333	7	14	0	1	7	1	0	0.0403458
ZNF597	321	23	10	0	1	23	1	0	0.0302115
ZNF598	281	56	13	4	0.504327	60	1	0.0666667	0.0442177
ZNF69	273	7	72	2	1	9	1	0.222222	0.208696
ZNF713	318	23	12	1	0.605084	24	1	0.0416667	0.0363636
ZNF778	325	11	17	1	0.47083	12	1	0.0833333	0.0497076
ZP3	252	8	90	4	0.526508	12	1	0.333333	0.263158
ZPR1	35	3	24	2	1	5	1	0.4	0.40678
ZSWIM1	337	6	11	0	1	6	1	0	0.0316092
ZYG11B	15	3	26	4	1	7	1	0.571429	0.634146
To investigate whether somatic mutations are enriched or depleted in on Neanderthal introgressed haplotypes, a Fisher’s exact test was performed to test whether the proportion of haplotypes with somatic mutations is different between the Neanderthal introgressed and modern haplotypes. Correction for multiple testing was performed using the Bonferroni correction method.

## Sheet: Table S2
Table S2: Fisher’s exact test results for the East Asian set.
gene	Number_modern_haplotypes_no_somatic_mutations	Number_Neanderthal_haplotypes_no_somatic_mutations	Number_modern_haplotypes_with_somatic_mutations	Number_Neanderthal_haplotypes_with_somatic_mutations	pval	Number_Neanderthal_haplotypes	pvalAdj	proportion_Neanderthal_haplotypes_with_somatic_mutations	proportion_modern_haplotypes_with_somatic_mutations
AACSP1	238	58	16	6	0.409001	64	1	0.09375	0.0629921
AADACL3	295	12	11	0	1	12	1	0	0.0359477
AAK1	269	5	41	3	0.0840395	8	1	0.375	0.132258
AARS2	231	64	15	8	0.192577	72	1	0.111111	0.0609756
ABCA7	214	54	45	5	0.112581	59	1	0.0847458	0.173745
ABCB11	173	88	36	21	0.647297	109	1	0.192661	0.172249
ABHD13	277	34	6	1	0.561554	35	1	0.0285714	0.0212014
ABHD18	218	83	15	2	0.257337	85	1	0.0235294	0.0643777
ABI1	262	38	16	2	1	40	1	0.05	0.057554
ABI3BP	257	12	41	8	0.00528883	20	1	0.4	0.137584
ABLIM3	221	42	48	7	0.682451	49	1	0.142857	0.178439
ABO	282	9	27	0	1	9	1	0	0.0873786
ABR	48	1	65	4	0.4008	5	1	0.8	0.575221
ACAD11	234	28	47	9	0.25505	37	1	0.243243	0.16726
ACAN	270	11	34	3	0.214531	14	1	0.214286	0.111842
ACAP2	253	31	28	6	0.257219	37	1	0.162162	0.0996441
ACBD3	20	5	16	1	0.373897	6	1	0.166667	0.444444
ACBD5	27	4	33	4	1	8	1	0.5	0.55
ACCSL	291	12	14	1	0.473035	13	1	0.0769231	0.0459016
ACOT11	251	21	43	3	1	24	1	0.125	0.146259
ACSBG2	294	3	19	2	0.0368656	5	1	0.4	0.0607029
ACSF3	239	52	21	6	0.60252	58	1	0.103448	0.0807692
ACTA2	255	40	22	1	0.3324	41	1	0.0243902	0.0794224
ADAM12	251	9	54	4	0.265813	13	1	0.307692	0.177049
ADAMTS13	272	5	39	2	0.224244	7	1	0.285714	0.125402
ADAMTS16	230	20	66	2	0.183536	22	1	0.0909091	0.222973
ADAMTS18	155	100	38	25	1	125	1	0.2	0.196891
ADAMTS20	242	25	41	10	0.0475912	35	1	0.285714	0.144876
ADAMTS7	58	27	103	50	1	77	1	0.649351	0.639752
ADAMTS9	194	45	64	15	1	60	1	0.25	0.248062
ADAMTSL1	223	9	82	4	0.754288	13	1	0.307692	0.268852
ADAMTSL3	216	39	56	7	0.548243	46	1	0.152174	0.205882
ADARB2	41	8	71	12	0.804809	20	1	0.6	0.633929
ADCY1	242	26	44	6	0.610548	32	1	0.1875	0.153846
ADGB	246	9	60	3	0.710808	12	1	0.25	0.196078
ADGRA3	251	25	37	5	0.570258	30	1	0.166667	0.128472
ADGRB2	264	16	35	3	0.484365	19	1	0.157895	0.117057
ADGRG3	259	33	24	2	0.752109	35	1	0.0571429	0.0848057
AGAP1	248	8	61	1	1	9	1	0.111111	0.197411
AGBL1	31	5	59	7	0.749573	12	1	0.583333	0.655556
AGXT	248	42	22	6	0.403235	48	1	0.125	0.0814815
AGXT2	274	15	26	3	0.218946	18	1	0.166667	0.0866667
AHNAK2	141	1	171	5	0.230466	6	1	0.833333	0.548077
AIDA	289	9	20	0	1	9	1	0	0.0647249
AIFM2	9	7	14	2	0.113385	9	1	0.222222	0.608696
AKAP10	271	25	17	5	0.0441366	30	1	0.166667	0.0590278
AKNA	251	14	49	4	0.515571	18	1	0.222222	0.163333
AKR1A1	304	9	5	0	1	9	1	0	0.0161812
AKR1C4	269	39	8	2	0.623401	41	1	0.0487805	0.0288809
AKR1C8	19	3	18	6	0.463799	9	1	0.666667	0.486486
AKR1E2	239	32	36	11	0.038962	43	1	0.255814	0.130909
AKR7L	295	17	6	0	1	17	1	0	0.0199336
ALDH1L2	37	5	46	4	0.72702	9	1	0.444444	0.554217
ALDH3A1	276	19	22	1	1	20	1	0.05	0.0738255
ALDH6A1	282	18	17	1	1	19	1	0.0526316	0.0568562
ALG12	285	14	17	2	0.24632	16	1	0.125	0.0562914
ALOX12B	24	4	20	6	0.494494	10	1	0.6	0.454545
ALOX15B	15	6	17	4	0.718588	10	1	0.4	0.53125
ALOX5	261	24	30	3	0.750554	27	1	0.111111	0.103093
ALPK3	245	46	20	7	0.181038	53	1	0.132075	0.0754717
ALS2CL	271	5	42	0	1	5	1	0	0.134185
AMBP	271	30	16	1	1	31	1	0.0322581	0.0557491
AMFR	293	10	15	0	1	10	1	0	0.0487013
AMN1	8	7	16	3	0.0679644	10	1	0.3	0.666667
AMPH	206	53	48	11	0.858127	64	1	0.171875	0.188976
ANGPT2	287	8	23	0	1	8	1	0	0.0741935
ANGPT4	278	9	31	0	1	9	1	0	0.100324
ANK2	214	11	83	10	0.0794328	21	1	0.47619	0.279461
ANKLE2	260	34	18	6	0.099098	40	1	0.15	0.0647482
ANKMY1	280	4	33	1	0.434015	5	1	0.2	0.105431
ANKRD11	35	4	46	3	0.694986	7	1	0.428571	0.567901
ANKRD16	257	43	14	4	0.318564	47	1	0.0851064	0.0516605
ANKRD19P	10	4	11	7	0.711953	11	1	0.636364	0.52381
ANKRD22	234	64	12	8	0.0921665	72	1	0.111111	0.0487805
ANKRD26	51	9	83	9	0.441745	18	1	0.5	0.619403
ANKRD27	219	39	46	14	0.127686	53	1	0.264151	0.173585
ANKRD34C	303	6	9	0	1	6	1	0	0.0288462
ANKRD44	256	9	50	3	0.429067	12	1	0.25	0.163399
ANKRD52	277	16	25	0	0.62452	16	1	0	0.0827815
ANO4	242	9	67	0	0.212691	9	1	0	0.216828
ANO5	14	7	21	8	0.758554	15	1	0.533333	0.6
ANO6	273	13	29	3	0.209954	16	1	0.1875	0.0960265
ANO7	206	61	36	15	0.36989	76	1	0.197368	0.14876
ANTXR1	198	68	38	14	0.862959	82	1	0.170732	0.161017
ANXA6	269	22	22	5	0.0651502	27	1	0.185185	0.0756014
AOPEP	230	21	60	7	0.627979	28	1	0.25	0.206897
APAF1	203	82	20	13	0.22969	95	1	0.136842	0.0896861
APLF	291	9	18	0	1	9	1	0	0.0582524
APPL2	246	31	38	3	0.594046	34	1	0.0882353	0.133803
ARFGAP1	293	5	20	0	1	5	1	0	0.0638978
ARHGAP21	274	11	32	1	1	12	1	0.0833333	0.104575
ARHGAP25	20	2	27	5	0.687305	7	1	0.714286	0.574468
ARHGAP33	259	32	25	2	0.752012	34	1	0.0588235	0.0880282
ARHGAP42	183	90	26	19	0.238462	109	1	0.174312	0.124402
ARHGAP45	224	55	31	8	1	63	1	0.126984	0.121569
ARHGEF10	240	12	58	8	0.0424851	20	1	0.4	0.194631
ARHGEF10L	246	23	43	6	0.418793	29	1	0.206897	0.148789
ARHGEF12	237	27	46	8	0.340872	35	1	0.228571	0.162544
ARHGEF16	212	73	18	15	0.0227561	88	1	0.170455	0.0782609
ARHGEF18	276	5	37	0	1	5	1	0	0.118211
ARHGEF37	210	80	18	10	0.382648	90	1	0.111111	0.0789474
ARID3A	272	5	41	0	1	5	1	0	0.13099
ARID5B	14	2	31	5	1	7	1	0.714286	0.688889
ARNT2	262	9	43	4	0.10879	13	1	0.307692	0.140984
ARPC4-TTLL3	288	5	25	0	1	5	1	0	0.0798722
ARSJ	265	44	9	0	0.617463	44	1	0	0.0328467
ASCC3	253	7	53	5	0.0480525	12	1	0.416667	0.173203
ASIC5	297	13	7	1	0.305325	14	1	0.0714286	0.0230263
ASPM	269	9	37	3	0.181313	12	1	0.25	0.120915
ASPN	304	11	3	0	1	11	1	0	0.00977199
ASTN2	27	9	52	16	1	25	1	0.64	0.658228
ATF3	33	6	11	2	1	8	1	0.25	0.25
ATG2B	254	11	51	2	1	13	1	0.153846	0.167213
ATG4B	193	93	17	15	0.11711	108	1	0.138889	0.0809524
ATG4D	287	6	23	2	0.124055	8	1	0.25	0.0741935
ATL2	280	17	17	4	0.040216	21	1	0.190476	0.0572391
ATOH8	303	5	9	1	0.175732	6	1	0.166667	0.0288462
ATP13A4	37	0	48	5	0.0752136	5	1	1	0.564706
ATP13A5	39	3	53	9	0.35249	12	1	0.75	0.576087
ATP1A4	261	16	39	2	1	18	1	0.111111	0.13
ATP1B1	274	17	26	1	1	18	1	0.0555556	0.0866667
ATP1B3	236	64	12	6	0.244774	70	1	0.0857143	0.0483871
ATP2B2	243	9	62	4	0.481651	13	1	0.307692	0.203279
ATP2B4	260	8	47	3	0.388639	11	1	0.272727	0.153094
ATP6V1A	286	6	24	2	0.132667	8	1	0.25	0.0774194
ATP8B1	254	19	37	8	0.0367821	27	1	0.296296	0.127148
AUH	10	3	16	5	1	8	1	0.625	0.615385
AXIN1	279	6	33	0	1	6	1	0	0.105769
AZIN1	287	13	15	3	0.0536609	16	1	0.1875	0.0496689
BBOF1	272	18	27	1	1	19	1	0.0526316	0.090301
BCL9L	256	37	23	2	0.751764	39	1	0.0512821	0.0824373
BCR	243	4	70	1	1	5	1	0.2	0.223642
BEND4	306	6	6	0	1	6	1	0	0.0192308
BFSP1	241	63	11	3	1	66	1	0.0454545	0.0436508
BOC	251	29	35	3	0.780531	32	1	0.09375	0.122378
BORCS5	221	85	8	4	0.744543	89	1	0.0449438	0.0349345
BRD1	24	2	30	4	0.689229	6	1	0.666667	0.555556
BRF1	272	13	30	3	0.22382	16	1	0.1875	0.0993377
BRIX1	300	9	9	0	1	9	1	0	0.0291262
BROX	293	7	17	1	0.375948	8	1	0.125	0.0548387
BTBD11	248	5	62	3	0.210808	8	1	0.375	0.2
BTBD16	198	92	19	9	1	101	1	0.0891089	0.0875576
BUB3	246	60	7	5	0.0746416	65	1	0.0769231	0.027668
BVES	297	11	9	1	0.323165	12	1	0.0833333	0.0294118
C10orf105	242	60	14	2	0.746237	62	1	0.0322581	0.0546875
C12orf42	7	2	27	6	1	8	1	0.75	0.794118
C12orf60	250	2	61	5	0.00501748	7	1	0.714286	0.196141
C15orf61	306	5	7	0	1	5	1	0	0.0223642
C1orf147	293	13	11	1	0.423099	14	1	0.0714286	0.0361842
C1orf174	268	42	8	0	0.603244	42	1	0	0.0289855
C1QTNF5	280	21	17	0	0.614577	21	1	0	0.0572391
C1R	292	10	16	0	1	10	1	0	0.0519481
C2CD2L	299	9	10	0	1	9	1	0	0.0323625
C6	274	14	28	2	0.654183	16	1	0.125	0.0927152
C7	30	5	43	0	0.0153773	5	1	0	0.589041
C7orf50	31	10	48	13	0.810273	23	1	0.565217	0.607595
CACNA2D1	219	4	94	1	1	5	1	0.2	0.300319
CACNA2D3	43	3	80	10	0.542133	13	1	0.769231	0.650407
CADPS	239	14	62	3	1	17	1	0.176471	0.20598
CAMK1D	252	12	47	7	0.0266319	19	1	0.368421	0.157191
CAMK2D	19	3	28	8	0.506543	11	1	0.727273	0.595745
CAMKK2	263	20	29	6	0.0512757	26	1	0.230769	0.0993151
CAPG	292	9	17	0	1	9	1	0	0.0550162
CAPN11	19	9	23	13	0.795564	22	1	0.590909	0.547619
CAPN2	236	54	25	3	0.439067	57	1	0.0526316	0.0957854
CAPZB	231	46	31	10	0.269972	56	1	0.178571	0.118321
CASQ1	292	12	14	0	1	12	1	0	0.0457516
CATSPERG	275	13	29	1	1	14	1	0.0714286	0.0953947
CBFA2T3	277	8	32	1	1	9	1	0.111111	0.10356
CCDC102B	265	22	25	6	0.0416045	28	1	0.214286	0.0862069
CCDC141	242	28	44	4	0.799164	32	1	0.125	0.153846
CCDC152	11	3	11	3	1	6	1	0.5	0.5
CCDC153	304	10	4	0	1	10	1	0	0.012987
CCDC180	236	27	43	12	0.0238723	39	1	0.307692	0.154122
CCDC188	60	4	65	3	0.712089	7	1	0.428571	0.52
CCDC27	214	82	19	3	0.211956	85	1	0.0352941	0.0815451
CCDC38	277	10	31	0	0.606374	10	1	0	0.100649
CCDC50	23	7	26	6	0.75945	13	1	0.461538	0.530612
CCDC88C	260	3	52	3	0.0666798	6	1	0.5	0.166667
CCNE1	260	38	17	3	0.731126	41	1	0.0731707	0.0613718
CCNH	266	7	44	1	1	8	1	0.125	0.141935
CD200	302	5	11	0	1	5	1	0	0.0351438
CD200R1	243	56	12	7	0.0719423	63	1	0.111111	0.0470588
CD200R1L	13	1	11	5	0.175479	6	1	0.833333	0.458333
CD22	275	27	14	2	0.64741	29	1	0.0689655	0.0484429
CD36	277	27	13	1	1	28	1	0.0357143	0.0448276
CDC123	275	28	15	0	0.378407	28	1	0	0.0517241
CDC42BPA	246	10	60	2	1	12	1	0.166667	0.196078
CDC42BPB	263	6	48	1	1	7	1	0.142857	0.154341
CDC45	271	21	25	1	1	22	1	0.0454545	0.0844595
CDCA3	5	3	5	3	1	6	1	0.5	0.5
CDH15	24	2	21	5	0.418917	7	1	0.714286	0.466667
CDH20	245	44	25	4	1	48	1	0.0833333	0.0925926
CDH23	104	102	68	44	0.0989663	146	1	0.30137	0.395349
CDHR1	244	27	45	2	0.278735	29	1	0.0689655	0.155709
CDK10	237	74	3	4	0.0641327	78	1	0.0512821	0.0125
CDK18	283	12	22	1	1	13	1	0.0769231	0.0721311
CDRT4	299	7	11	1	0.267462	8	1	0.125	0.0354839
CECR2	222	53	38	5	0.290568	58	1	0.0862069	0.146154
CENPP	265	9	42	2	0.653708	11	1	0.181818	0.136808
CEP104	247	24	40	7	0.190669	31	1	0.225806	0.139373
CEP131	278	6	34	0	1	6	1	0	0.108974
CEP164	254	6	53	5	0.032553	11	1	0.454545	0.172638
CEP170B	279	7	31	1	0.576201	8	1	0.125	0.1
CEP295	280	9	29	0	1	9	1	0	0.0938511
CEP41	293	6	18	1	0.353066	7	1	0.142857	0.0578778
CEP72	261	8	49	0	0.614079	8	1	0	0.158065
CEP83	265	8	39	6	0.00721019	14	1	0.428571	0.128289
CEP89	250	33	27	8	0.10255	41	1	0.195122	0.0974729
CERS6	9	3	30	2	0.115793	5	1	0.4	0.769231
CES5A	252	40	24	2	0.550712	42	1	0.047619	0.0869565
CFAP44	247	32	35	4	1	36	1	0.111111	0.124113
CFAP46	215	6	94	3	1	9	1	0.333333	0.304207
CFAP54	221	32	57	8	1	40	1	0.2	0.205036
CFAP74	230	30	45	13	0.0347665	43	1	0.302326	0.163636
CFH	217	7	89	5	0.347536	12	1	0.416667	0.29085
CFHR5	297	10	10	1	0.325362	11	1	0.0909091	0.0325733
CGNL1	204	75	24	15	0.134238	90	1	0.166667	0.105263
CHD2	270	4	43	1	0.5275	5	1	0.2	0.13738
CHD6	243	14	58	3	1	17	1	0.176471	0.192691
CHFR	234	51	29	4	0.625858	55	1	0.0727273	0.110266
CHMP1A	127	179	5	7	1	186	1	0.0376344	0.0378788
CHRNA3	220	81	9	8	0.0938536	89	1	0.0898876	0.0393013
CHRNA5	11	4	13	4	1	8	1	0.5	0.541667
CHRNB4	6	4	9	5	1	9	1	0.555556	0.6
CHTF18	192	92	24	10	0.846671	102	1	0.0980392	0.111111
CLCA2	264	30	21	3	0.725666	33	1	0.0909091	0.0736842
CLDN11	292	17	9	0	1	17	1	0	0.0299003
CLDN16	16	3	29	4	0.696643	7	1	0.571429	0.644444
CLMP	253	42	21	2	0.752835	44	1	0.0454545	0.0766423
CLPB	285	6	27	0	1	6	1	0	0.0865385
CLSTN1	287	11	18	2	0.193255	13	1	0.153846	0.0590164
CLTCL1	233	25	52	8	0.47941	33	1	0.242424	0.182456
CNGB1	252	19	41	6	0.233647	25	1	0.24	0.139932
CNKSR3	287	5	26	0	1	5	1	0	0.0830671
CNOT4	17	4	28	1	0.147572	5	1	0.2	0.622222
CNTN1	258	7	52	1	1	8	1	0.125	0.167742
CNTN4	240	9	67	2	1	11	1	0.181818	0.218241
CNTN5	33	5	59	15	0.440168	20	1	0.75	0.641304
CNTNAP4	22	7	39	8	0.555666	15	1	0.533333	0.639344
COA1	288	2	25	3	0.00545839	5	1	0.6	0.0798722
COBL	255	16	43	4	0.513233	20	1	0.2	0.144295
COBLL1	275	9	34	0	0.604785	9	1	0	0.110032
COL12A1	140	96	51	31	0.695634	127	1	0.244094	0.267016
COL13A1	198	44	60	16	0.614893	60	1	0.266667	0.232558
COL16A1	198	48	59	13	0.865901	61	1	0.213115	0.229572
COL19A1	207	16	87	8	0.816825	24	1	0.333333	0.295918
COL20A1	270	4	42	2	0.195392	6	1	0.333333	0.134615
COL24A1	205	27	78	8	0.687744	35	1	0.228571	0.275618
COL25A1	225	26	60	7	1	33	1	0.212121	0.210526
COL27A1	237	4	76	1	1	5	1	0.2	0.242812
COL28A1	247	8	58	5	0.144735	13	1	0.384615	0.190164
COL4A1	221	22	63	12	0.132064	34	1	0.352941	0.221831
COL6A3	244	19	51	4	1	23	1	0.173913	0.172881
COL6A5	253	4	59	2	0.324387	6	1	0.333333	0.189103
COL9A2	276	5	36	1	0.52691	6	1	0.166667	0.115385
COPA	268	13	37	0	0.376461	13	1	0	0.121311
COPS9	284	23	11	0	1	23	1	0	0.0372881
COQ8A	286	14	18	0	1	14	1	0	0.0592105
COX10	217	30	58	13	0.235904	43	1	0.302326	0.210909
COX6A1	312	5	1	0	1	5	1	0	0.00319489
CPA5	286	8	24	0	1	8	1	0	0.0774194
CPNE4	13	10	42	13	0.104161	23	1	0.565217	0.763636
CPNE5	270	10	38	0	0.614876	10	1	0	0.123377
CPNE7	17	7	20	8	1	15	1	0.533333	0.540541
CPSF2	261	44	11	2	1	46	1	0.0434783	0.0404412
CPXM2	27	1	42	4	0.643794	5	1	0.8	0.608696
CR1L	250	7	56	5	0.0585487	12	1	0.416667	0.183007
CRACR2A	259	12	43	4	0.27034	16	1	0.25	0.142384
CRB1	272	10	34	2	0.633083	12	1	0.166667	0.111111
CREBBP	268	11	37	2	0.665438	13	1	0.153846	0.121311
CROCC2	219	40	52	7	0.548934	47	1	0.148936	0.191882
CRTC3	262	22	31	3	0.739453	25	1	0.12	0.105802
CRYBG1	214	61	31	12	0.436389	73	1	0.164384	0.126531
CRYZL2P-SEC16B	262	17	37	2	1	19	1	0.105263	0.123746
CS	294	17	7	0	1	17	1	0	0.0232558
CSF2RB	281	5	32	0	1	5	1	0	0.102236
CSF3R	17	5	15	7	0.73604	12	1	0.583333	0.46875
CSMD1	113	69	75	61	0.249045	130	1	0.469231	0.398936
CSMD2	173	15	122	8	0.661324	23	1	0.347826	0.413559
CSRNP3	273	13	30	2	0.65392	15	1	0.133333	0.0990099
CTDP1	255	39	18	6	0.126602	45	1	0.133333	0.0659341
CTNNA2	205	20	84	9	0.832063	29	1	0.310345	0.290657
CTNNA3	24	2	54	8	0.716712	10	1	0.8	0.692308
CTNNAL1	257	29	28	4	0.757966	33	1	0.121212	0.0982456
CTNNBL1	277	9	32	0	0.606277	9	1	0	0.10356
CUL4A	24	10	32	8	0.419698	18	1	0.444444	0.571429
CXCR5	272	37	6	3	0.0904447	40	1	0.075	0.0215827
CXXC1	276	19	20	3	0.205442	22	1	0.136364	0.0675676
CYLC2	260	49	7	2	0.640506	51	1	0.0392157	0.0262172
CYTH1	26	1	30	7	0.123991	8	1	0.875	0.535714
D2HGDH	242	46	23	7	0.30594	53	1	0.132075	0.0867925
DAAM1	286	4	27	1	0.371185	5	1	0.2	0.086262
DAAM2	241	11	63	3	1	14	1	0.214286	0.207237
DAB1	227	34	48	9	0.668542	43	1	0.209302	0.174545
DAB2	190	111	8	9	0.204534	120	1	0.075	0.040404
DAPK1	237	14	60	7	0.16801	21	1	0.333333	0.20202
DAPK2	20	2	25	3	1	5	1	0.6	0.555556
DAPL1	299	12	6	1	0.255492	13	1	0.0769231	0.0196721
DBNL	291	4	22	1	0.314671	5	1	0.2	0.0702875
DCAF8	292	10	15	1	0.438556	11	1	0.0909091	0.0488599
DCBLD1	263	14	38	3	0.468441	17	1	0.176471	0.126246
DCC	234	6	73	5	0.146078	11	1	0.454545	0.237785
DCDC2C	181	100	25	12	0.854999	112	1	0.107143	0.121359
DCUN1D2	267	39	9	3	0.201488	42	1	0.0714286	0.0326087
DDC	20	1	28	5	0.386317	6	1	0.833333	0.583333
DDI2	291	8	17	2	0.11428	10	1	0.2	0.0551948
DDTL	302	10	6	0	1	10	1	0	0.0194805
DDX21	13	2	15	4	0.672174	6	1	0.666667	0.535714
DDX60	234	46	28	10	0.170388	56	1	0.178571	0.10687
DDX60L	215	63	31	9	1	72	1	0.125	0.126016
DEF8	224	76	13	5	0.784876	81	1	0.0617284	0.0548523
DENND1B	262	9	44	3	0.39594	12	1	0.25	0.143791
DFFB	277	30	9	2	0.305338	32	1	0.0625	0.0314685
DGCR2	262	25	28	3	0.744321	28	1	0.107143	0.0965517
DGCR6L	262	51	4	1	0.593018	52	1	0.0192308	0.0150376
DGCR8	279	19	19	1	1	20	1	0.05	0.0637584
DGKB	228	20	66	4	0.616454	24	1	0.166667	0.22449
DGKH	248	15	50	5	0.359661	20	1	0.25	0.167785
DHRS3	18	4	23	1	0.178295	5	1	0.2	0.560976
DHRS7C	285	17	16	0	1	17	1	0	0.0531561
DHRS9	285	25	7	1	0.4986	26	1	0.0384615	0.0239726
DHTKD1	282	12	24	0	0.609968	12	1	0	0.0784314
DIP2C	225	5	85	3	0.689471	8	1	0.375	0.274194
DLC1	218	43	46	11	0.56577	54	1	0.203704	0.174242
DMBT1	190	25	93	10	0.703856	35	1	0.285714	0.328622
DMXL1	270	3	43	2	0.148121	5	1	0.4	0.13738
DMXL2	216	19	73	10	0.27531	29	1	0.344828	0.252595
DNA2	256	33	23	6	0.145035	39	1	0.153846	0.0824373
DNAAF5	254	34	25	5	0.390918	39	1	0.128205	0.0896057
DNAH11	130	63	75	50	0.188999	113	1	0.442478	0.365854
DNAH14	196	3	114	5	0.155677	8	1	0.625	0.367742
DNAH17	139	29	124	26	1	55	1	0.472727	0.471483
DNAH17-AS1	268	6	41	3	0.114077	9	1	0.333333	0.132686
DNAH3	226	4	85	3	0.400572	7	1	0.428571	0.273312
DNAH7	147	61	79	31	0.896822	92	1	0.336957	0.349558
DNAH8	157	43	89	29	0.579586	72	1	0.402778	0.361789
DNAH8-AS1	243	39	26	10	0.0460562	49	1	0.204082	0.0966543
DNAI2	281	7	29	1	0.551593	8	1	0.125	0.0935484
DNAI3	182	27	87	22	0.102283	49	1	0.44898	0.32342
DNAI7	260	35	21	2	1	37	1	0.0540541	0.0747331
DNAJC13	209	39	60	10	0.852997	49	1	0.204082	0.223048
DNAJC21	296	8	14	0	1	8	1	0	0.0451613
DNMT1	256	8	54	0	0.359854	8	1	0	0.174194
DPEP1	140	164	4	10	0.274229	174	1	0.0574713	0.0277778
DPH6	272	14	30	2	0.668616	16	1	0.125	0.0993377
DPP4	260	25	32	1	0.497004	26	1	0.0384615	0.109589
DPPA3	20	6	15	1	0.221686	7	1	0.142857	0.428571
DPYSL3	223	58	19	18	0.000698385	76	0.963073	0.236842	0.0785124
DRC7	279	12	24	3	0.124653	15	1	0.2	0.0792079
DRICH1	31	5	35	5	1	10	1	0.5	0.530303
DROSHA	44	8	59	21	0.196615	29	1	0.724138	0.572816
DSCAML1	233	15	66	4	1	19	1	0.210526	0.220736
DTL	266	28	23	1	0.709954	29	1	0.0344828	0.0795848
DTX3	286	25	6	1	0.452859	26	1	0.0384615	0.0205479
DUSP16	12	4	12	2	0.656705	6	1	0.333333	0.5
DUSP23	290	25	3	0	1	25	1	0	0.0102389
DYNC1LI1	281	17	19	1	1	18	1	0.0555556	0.0633333
DYNC2H1	178	5	134	1	0.246398	6	1	0.166667	0.429487
DYNC2I1	244	27	44	3	0.592711	30	1	0.1	0.152778
DYSF	211	14	89	4	0.602238	18	1	0.222222	0.296667
EBF2	269	17	30	2	1	19	1	0.105263	0.100334
ECPAS	220	44	47	7	0.68377	51	1	0.137255	0.17603
EDAR	282	8	27	1	0.56858	9	1	0.111111	0.0873786
EDEM3	288	8	20	2	0.146688	10	1	0.2	0.0649351
EDNRB	289	7	19	3	0.0251925	10	1	0.3	0.0616883
EDRF1	281	8	29	0	1	8	1	0	0.0935484
EDRF1-AS1	306	8	4	0	1	8	1	0	0.0129032
EEF1A2	155	139	13	11	1	150	1	0.0733333	0.077381
EEPD1	278	8	31	1	1	9	1	0.111111	0.100324
EFCAB14	295	10	12	1	0.372918	11	1	0.0909091	0.0390879
EGF	195	68	42	13	0.865123	81	1	0.160494	0.177215
EGFLAM	263	8	43	4	0.0843131	12	1	0.333333	0.140523
EIF2AK4	252	11	54	1	0.698869	12	1	0.0833333	0.176471
EIF4B	256	46	15	1	0.482755	47	1	0.0212766	0.0553506
ELAC2	255	35	26	2	0.75585	37	1	0.0540541	0.0925267
ELF1	273	18	27	0	0.381621	18	1	0	0.09
ELMO2	22	3	25	2	0.662365	5	1	0.4	0.531915
ELMOD3	297	13	8	0	1	13	1	0	0.0262295
ELOVL5	270	24	23	1	0.706652	25	1	0.04	0.0784983
ELP1	237	33	44	4	0.62515	37	1	0.108108	0.156584
EMC1	279	17	19	3	0.151475	20	1	0.15	0.0637584
EMC1-AS1	287	20	11	0	1	20	1	0	0.0369128
EML5	258	6	52	2	0.627604	8	1	0.25	0.167742
ENAH	285	7	25	1	0.4986	8	1	0.125	0.0806452
EP400	213	11	84	10	0.0813228	21	1	0.47619	0.282828
EP400P1	16	0	13	5	0.0464896	5	1	1	0.448276
EPB41L2	200	73	32	13	0.856358	86	1	0.151163	0.137931
EPB41L4B	226	51	37	4	0.266404	55	1	0.0727273	0.140684
EPHA8	282	9	26	1	0.593711	10	1	0.1	0.0844156
EPHX1	51	8	26	5	0.759412	13	1	0.384615	0.337662
EPRS1	0	241	0	77	1	318	1	0.242138	NA
ERAP1	239	7	68	4	0.277466	11	1	0.363636	0.221498
ERCC6L2	246	36	32	4	1	40	1	0.1	0.115108
ESCO2	32	4	15	1	1	5	1	0.2	0.319149
ESPNL	225	63	26	4	0.351317	67	1	0.0597015	0.103586
ESR1	269	9	40	0	0.608902	9	1	0	0.12945
ESRRG	11	3	31	7	1	10	1	0.7	0.738095
ESS2	276	25	15	2	0.645582	27	1	0.0740741	0.0515464
ESYT2	243	20	50	5	0.782217	25	1	0.2	0.170648
ETV1	261	4	51	2	0.262576	6	1	0.333333	0.163462
EXO1	213	23	77	5	0.373427	28	1	0.178571	0.265517
EXT2	274	4	39	1	0.49172	5	1	0.2	0.124601
EYS	106	105	50	57	0.63503	162	1	0.351852	0.320513
F13B	293	11	13	1	0.423099	12	1	0.0833333	0.0424837
F5	262	12	41	3	0.445751	15	1	0.2	0.135314
FAAH	285	6	27	0	1	6	1	0	0.0865385
FAAP24	281	33	4	0	1	33	1	0	0.0140351
FABP7	289	20	8	1	0.463682	21	1	0.047619	0.026936
FAH	19	3	17	5	0.698085	8	1	0.625	0.472222
FAM184B	253	30	32	3	1	33	1	0.0909091	0.112281
FAM240C	3	4	2	7	0.596154	11	1	0.636364	0.4
FAM78B	261	39	16	2	1	41	1	0.0487805	0.0577617
FANCA	191	80	30	17	0.39222	97	1	0.175258	0.135747
FANCD2	162	3	146	7	0.20494	10	1	0.7	0.474026
FANCD2OS	286	10	22	0	1	10	1	0	0.0714286
FANCF	288	27	3	0	1	27	1	0	0.0103093
FANCM	261	13	44	0	0.227705	13	1	0	0.144262
FAP	252	40	24	2	0.550712	42	1	0.047619	0.0869565
FAR2	12	2	30	4	1	6	1	0.666667	0.714286
FARP1	41	2	65	4	1	6	1	0.666667	0.613208
FARP2	223	40	43	12	0.232508	52	1	0.230769	0.161654
FASTKD1	268	28	20	2	1	30	1	0.0666667	0.0694444
FAT1	194	70	38	16	0.618328	86	1	0.186047	0.163793
FAT2	194	50	67	7	0.0368685	57	1	0.122807	0.256705
FAT4	254	25	37	2	0.552403	27	1	0.0740741	0.127148
FBH1	233	48	29	8	0.493735	56	1	0.142857	0.110687
FBLN5	251	21	44	2	0.549799	23	1	0.0869565	0.149153
FBRSL1	233	41	37	7	0.822918	48	1	0.145833	0.137037
FBXO38	19	2	21	4	0.673422	6	1	0.666667	0.525
FGD6	216	50	46	6	0.2385	56	1	0.107143	0.175573
FGF12	275	6	35	2	0.235748	8	1	0.25	0.112903
FHL2	225	59	27	7	1	66	1	0.106061	0.107143
FKBP5	277	12	27	2	0.371057	14	1	0.142857	0.0888158
FLNC	249	6	61	2	0.660167	8	1	0.25	0.196774
FLNC-AS1	280	8	30	0	1	8	1	0	0.0967742
FLT4	233	33	48	4	0.477896	37	1	0.108108	0.170819
FMN1	27	8	52	3	0.02049	11	1	0.272727	0.658228
FOCAD	242	13	56	7	0.0867667	20	1	0.35	0.187919
FOXO1	294	9	14	1	0.38758	10	1	0.1	0.0454545
FRMD1	284	6	26	2	0.150361	8	1	0.25	0.083871
FRMD3	27	2	45	6	0.703891	8	1	0.75	0.625
FRMD3-AS1	11	1	10	4	0.330435	5	1	0.8	0.47619
FRMD4A	186	57	58	17	1	74	1	0.22973	0.237705
FXYD1	305	6	7	0	1	6	1	0	0.0224359
FXYD5	279	17	18	4	0.0470069	21	1	0.190476	0.0606061
FXYD6	244	59	10	5	0.194011	64	1	0.078125	0.0393701
FXYD6-FXYD2	201	88	21	8	0.834568	96	1	0.0833333	0.0945946
FYB1	227	34	48	9	0.668542	43	1	0.209302	0.174545
FYB2	26	1	33	4	0.386804	5	1	0.8	0.559322
FZD10	226	84	7	1	0.686717	85	1	0.0117647	0.0300429
GABBR2	194	70	38	16	0.618328	86	1	0.186047	0.163793
GADL1	11	5	33	3	0.0889225	8	1	0.375	0.75
GALNS	260	9	46	3	0.405711	12	1	0.25	0.150327
GALNT10	276	5	36	1	0.52691	6	1	0.166667	0.115385
GALNT12	22	3	27	2	0.653377	5	1	0.4	0.55102
GALNT17	241	8	65	4	0.299557	12	1	0.333333	0.212418
GALNT9	262	18	31	7	0.0189168	25	1	0.28	0.105802
GARNL3	246	29	41	2	0.281385	31	1	0.0645161	0.142857
GAS2L2	202	91	21	4	0.170258	95	1	0.0421053	0.0941704
GAS2L3	296	5	16	1	0.282759	6	1	0.166667	0.0512821
GAS7	29	0	44	7	0.0445623	7	1	1	0.60274
GAS8	253	46	19	0	0.0876275	46	1	0	0.0698529
GDAP1L1	30	4	16	2	1	6	1	0.333333	0.347826
GEMIN5	275	6	35	2	0.235748	8	1	0.25	0.112903
GET4	250	49	16	3	1	52	1	0.0576923	0.0601504
GFER	298	16	4	0	1	16	1	0	0.013245
GHR	249	41	22	6	0.275089	47	1	0.12766	0.0811808
GK5	46	0	42	6	0.0265756	6	1	1	0.477273
GKN1	283	25	9	1	0.579304	26	1	0.0384615	0.0308219
GLB1	137	110	48	23	0.0765	133	1	0.172932	0.259459
GLDN	253	46	16	3	1	49	1	0.0612245	0.0594796
GLE1	268	25	23	2	1	27	1	0.0740741	0.0790378
GLI3	266	13	36	3	0.427477	16	1	0.1875	0.119205
GLP1R	220	57	34	7	0.681634	64	1	0.109375	0.133858
GLT8D2	197	101	16	4	0.230215	105	1	0.0380952	0.0751174
GMEB2	133	164	13	8	0.173501	172	1	0.0465116	0.0890411
GNB5	271	19	27	1	1	20	1	0.05	0.090604
GNPTAB	197	95	24	2	0.00691268	97	1	0.0206186	0.108597
GOLGA1	259	21	37	1	0.4923	22	1	0.0454545	0.125
GOLGA2	261	36	20	1	0.487676	37	1	0.027027	0.0711744
GOLGA3	216	49	43	10	1	59	1	0.169492	0.166023
GPD1L	202	83	20	13	0.233654	96	1	0.135417	0.0900901
GPR107	273	12	33	0	0.621342	12	1	0	0.107843
GRB10	255	23	37	3	1	26	1	0.115385	0.126712
GRHL2	256	28	34	0	0.0556305	28	1	0	0.117241
GRIK3	254	16	44	4	0.519389	20	1	0.2	0.147651
GRIN3A	236	51	22	9	0.146572	60	1	0.15	0.0852713
GRK4	297	5	14	2	0.0430568	7	1	0.285714	0.0450161
GRK5	183	87	30	18	0.506849	105	1	0.171429	0.140845
GRK7	288	20	8	2	0.146688	22	1	0.0909091	0.027027
GRM1	229	37	42	10	0.391368	47	1	0.212766	0.154982
GRM4	277	5	35	1	0.516625	6	1	0.166667	0.112179
GRM6	234	58	22	4	0.796655	62	1	0.0645161	0.0859375
GRM7	248	17	47	6	0.241454	23	1	0.26087	0.159322
GSAP	275	5	36	2	0.198673	7	1	0.285714	0.115756
GTF3A	11	1	10	4	0.330435	5	1	0.8	0.47619
GTF3C3	282	5	31	0	1	5	1	0	0.0990415
GUCY2C	282	5	29	2	0.14185	7	1	0.285714	0.0932476
GUK1	303	5	10	0	1	5	1	0	0.0319489
GUSBP11	259	10	44	5	0.0633095	15	1	0.333333	0.145215
GZMM	281	29	8	0	1	29	1	0	0.0276817
HAL	282	11	23	2	0.271973	13	1	0.153846	0.0754098
HDAC10	259	48	8	3	0.39257	51	1	0.0588235	0.0299625
HDAC4	216	30	68	4	0.13097	34	1	0.117647	0.239437
HDHD5	252	52	11	3	0.71637	55	1	0.0545455	0.0418251
HDLBP	223	47	37	11	0.416408	58	1	0.189655	0.142308
HEATR9	264	37	15	2	1	39	1	0.0512821	0.0537634
HECW1	256	7	47	8	0.00119533	15	1	0.533333	0.155116
HECW2	196	52	56	14	1	66	1	0.212121	0.222222
HELZ2	90	193	13	22	0.567203	215	1	0.102326	0.126214
HERC1	237	7	74	0	0.360085	7	1	0	0.237942
HHIPL2	27	3	29	5	0.712859	8	1	0.625	0.517857
HHLA1	275	10	33	0	0.606891	10	1	0	0.107143
HIRA	265	17	32	4	0.276136	21	1	0.190476	0.107744
HK1	15	3	29	3	0.653767	6	1	0.5	0.659091
HKDC1	253	33	26	6	0.254038	39	1	0.153846	0.09319
HLX	299	11	7	1	0.267462	12	1	0.0833333	0.0228758
HMCN1	146	1	167	4	0.378228	5	1	0.8	0.533546
HNRNPK	304	4	8	2	0.0125103	6	1	0.333333	0.025641
HSD17B3	285	16	14	3	0.072135	19	1	0.157895	0.0468227
HSP90B1	21	3	29	5	1	8	1	0.625	0.58
HSPA4L	219	83	10	6	0.397764	89	1	0.0674157	0.0436681
HTR4	282	11	23	2	0.271973	13	1	0.153846	0.0754098
HTRA1	269	34	14	1	1	35	1	0.0285714	0.04947
HYOU1	290	4	23	1	0.326287	5	1	0.2	0.0734824
IARS1	274	12	29	3	0.182718	15	1	0.2	0.0957096
IARS2	275	16	26	1	1	17	1	0.0588235	0.0863787
ICAM3	289	15	13	1	0.522102	16	1	0.0625	0.0430464
ICE1	193	94	22	9	0.840255	103	1	0.0873786	0.102326
IDE	263	12	39	4	0.247929	16	1	0.25	0.129139
IFFO2	280	21	17	0	0.614577	21	1	0	0.0572391
IFIH1	260	39	17	2	1	41	1	0.0487805	0.0613718
IGSF6	12	4	9	1	0.616905	5	1	0.2	0.428571
IGSF9	291	9	17	1	0.446425	10	1	0.1	0.0551948
IKBKE	275	15	27	1	1	16	1	0.0625	0.089404
IKZF1	266	24	26	2	1	26	1	0.0769231	0.0890411
IL10RA	213	91	8	6	0.37345	97	1	0.0618557	0.0361991
IL17B	286	23	7	2	0.151962	25	1	0.08	0.0238908
IL17RA	187	93	27	11	0.713478	104	1	0.105769	0.126168
IL7R	274	16	27	1	1	17	1	0.0588235	0.089701
ING5	8	4	11	5	1	9	1	0.555556	0.578947
INPP5A	259	14	41	4	0.299347	18	1	0.222222	0.136667
INPP5F	286	7	22	3	0.0357263	10	1	0.3	0.0714286
INSR	263	4	49	2	0.247357	6	1	0.333333	0.157051
INTS6	272	20	24	2	0.698029	22	1	0.0909091	0.0810811
INTS7	266	26	22	4	0.288025	30	1	0.133333	0.0763889
INTU	213	77	23	5	0.373427	82	1	0.0609756	0.0974576
IP6K3	280	25	11	2	0.303968	27	1	0.0740741	0.0378007
IPPK	294	9	13	2	0.089324	11	1	0.181818	0.0423453
IQGAP1	244	25	35	14	0.00058421	39	0.805625	0.358974	0.125448
IRAK2	287	10	20	1	0.534213	11	1	0.0909091	0.0651466
IRF6	10	4	12	10	0.484734	14	1	0.714286	0.545455
ITGA11	255	9	54	0	0.366176	9	1	0	0.174757
ITGA6	18	5	28	7	1	12	1	0.583333	0.608696
ITGAE	252	4	60	2	0.332171	6	1	0.333333	0.192308
ITIH4	295	3	18	2	0.0335731	5	1	0.4	0.057508
ITIH4-AS1	312	4	1	1	0.0312481	5	1	0.2	0.00319489
ITPK1	274	7	36	1	1	8	1	0.125	0.116129
ITPKB	21	2	31	4	1	6	1	0.666667	0.596154
ITPR2	202	37	69	10	0.589089	47	1	0.212766	0.254613
ITPR3	47	5	81	5	0.502326	10	1	0.5	0.632812
IVNS1ABP	280	30	7	1	0.564049	31	1	0.0322581	0.0243902
JAG1	286	5	27	0	1	5	1	0	0.086262
JAKMIP2	231	35	40	12	0.0853524	47	1	0.255319	0.147601
JAKMIP2-AS1	240	34	31	13	0.00558517	47	1	0.276596	0.114391
JAKMIP3	254	5	56	3	0.169807	8	1	0.375	0.180645
JHY	263	26	28	1	0.489664	27	1	0.037037	0.0962199
JPH4	304	5	9	0	1	5	1	0	0.028754
KALRN	178	38	80	22	0.443226	60	1	0.366667	0.310078
KATNAL2	260	5	51	2	0.330195	7	1	0.285714	0.163987
KAZN	233	19	57	9	0.141946	28	1	0.321429	0.196552
KCNH1	240	31	42	5	1	36	1	0.138889	0.148936
KCNH7	245	29	42	2	0.279731	31	1	0.0645161	0.146341
KCNIP4	266	4	46	2	0.224805	6	1	0.333333	0.147436
KCNJ3	288	8	21	1	0.479934	9	1	0.111111	0.0679612
KCNK1	4	4	11	3	0.342621	7	1	0.428571	0.733333
KCNQ1	31	3	64	4	0.68333	7	1	0.571429	0.673684
KCNQ2	121	100	50	47	0.626357	147	1	0.319728	0.292398
KCNT1	214	3	99	2	0.654345	5	1	0.4	0.316294
KCNT2	267	7	43	1	1	8	1	0.125	0.13871
KCTD3	296	6	16	0	1	6	1	0	0.0512821
KDM4C	245	5	64	4	0.101973	9	1	0.444444	0.20712
KIAA1217	165	90	43	20	0.658669	110	1	0.181818	0.206731
KIF11	257	22	35	4	0.54099	26	1	0.153846	0.119863
KIF16B	266	7	45	0	0.598995	7	1	0	0.144695
KIF20B	212	71	25	10	0.682205	81	1	0.123457	0.105485
KLC1	288	5	25	0	1	5	1	0	0.0798722
KLF10	7	2	6	3	1	5	1	0.6	0.461538
KLHDC2	298	4	15	1	0.228797	5	1	0.2	0.0479233
KLHL23	279	29	8	2	0.25338	31	1	0.0645161	0.0278746
KLHL30	250	41	19	8	0.0472183	49	1	0.163265	0.070632
KMO	271	13	33	1	1	14	1	0.0714286	0.108553
KMT2B	226	30	58	4	0.357796	34	1	0.117647	0.204225
KMT2E	253	24	34	7	0.095763	31	1	0.225806	0.118467
KRI1	283	10	25	0	1	10	1	0	0.0811688
KRT3	16	2	17	3	1	5	1	0.6	0.515152
KRT71	124	176	10	8	0.325739	184	1	0.0434783	0.0746269
KRT73	14	8	14	10	0.769284	18	1	0.555556	0.5
KRT74	155	144	9	10	0.814306	154	1	0.0649351	0.054878
KRT77	249	54	11	4	0.489171	58	1	0.0689655	0.0423077
KRT79	279	33	5	1	0.495496	34	1	0.0294118	0.0176056
KRT84	12	5	12	7	0.731732	12	1	0.583333	0.5
KSR2	201	47	61	9	0.288105	56	1	0.160714	0.232824
KTN1	273	5	40	0	1	5	1	0	0.127796
LAMB3	176	93	31	18	0.870701	111	1	0.162162	0.149758
LAMP1	7	3	10	2	0.62406	5	1	0.4	0.588235
LARP1B	19	4	32	3	0.418435	7	1	0.428571	0.627451
LARS1	217	69	14	18	0.000278389	87	0.383898	0.206897	0.0606061
LAX1	285	20	12	1	0.595854	21	1	0.047619	0.040404
LBR	277	23	15	3	0.173536	26	1	0.115385	0.0513699
LDB3	274	4	38	2	0.16694	6	1	0.333333	0.121795
LDLRAD3	23	2	43	6	0.708998	8	1	0.75	0.651515
LEMD1	262	38	15	3	0.713803	41	1	0.0731707	0.0541516
LGMN	252	49	15	2	1	51	1	0.0392157	0.0561798
LILRB2	35	0	170	7	0.602873	7	1	1	0.829268
LINC00587	7	3	18	2	0.300029	5	1	0.4	0.72
LINC00595	276	34	8	0	1	34	1	0	0.028169
LINC00619	253	56	5	4	0.0685991	60	1	0.0666667	0.0193798
LINC01237	7	12	20	19	0.402597	31	1	0.612903	0.740741
LINC01868	307	4	6	1	0.105962	5	1	0.2	0.0191693
LINC02334	9	4	18	1	0.131595	5	1	0.2	0.666667
LINC02456	7	3	13	5	1	8	1	0.625	0.65
LIPC	15	1	37	5	1	6	1	0.833333	0.711538
LIPM	248	58	8	4	0.259001	62	1	0.0645161	0.03125
LIPN	277	27	13	1	1	28	1	0.0357143	0.0448276
LMBRD2	271	30	14	3	0.400751	33	1	0.0909091	0.0491228
LMNTD1	286	6	26	0	1	6	1	0	0.0833333
LOC100127955	295	7	16	0	1	7	1	0	0.0514469
LOC100505549	280	21	16	1	1	22	1	0.0454545	0.0540541
LOC101927055	249	64	3	2	0.277683	66	1	0.030303	0.0119048
LOC101927978	200	91	23	4	0.0816321	95	1	0.0421053	0.103139
LOC101929162	148	147	12	11	1	158	1	0.0696203	0.075
LOC101929270	280	26	11	1	1	27	1	0.037037	0.0378007
LOC101929314	282	14	22	0	0.609743	14	1	0	0.0723684
LOC101929732	289	15	11	3	0.0375057	18	1	0.166667	0.0366667
LOC102723395	302	12	3	1	0.154451	13	1	0.0769231	0.00983607
LOC102723543	307	9	1	1	0.0620003	10	1	0.1	0.00324675
LOC105369736	260	10	43	5	0.0585336	15	1	0.333333	0.141914
LOC105370032	280	13	24	1	1	14	1	0.0714286	0.0789474
LOC105370073	12	3	18	3	0.677365	6	1	0.5	0.6
LOC105370820	301	14	2	1	0.135346	15	1	0.0666667	0.00660066
LOC105371026	269	10	38	1	1	11	1	0.0909091	0.123779
LOC105371419	241	76	0	1	0.242138	77	1	0.012987	0
LOC105372255	293	3	20	2	0.0402877	5	1	0.4	0.0638978
LOC105372887	15	3	20	4	1	7	1	0.571429	0.571429
LOC105373722	274	37	5	2	0.207132	39	1	0.0512821	0.0179211
LOC105373971	238	72	8	0	0.206065	72	1	0	0.0325203
LOC105374739	287	15	15	1	0.571162	16	1	0.0625	0.0496689
LOC105375024	281	22	14	1	1	23	1	0.0434783	0.0474576
LOC105378513	301	10	7	0	1	10	1	0	0.0227273
LOC105378642	265	24	27	2	1	26	1	0.0769231	0.0924658
LOC107984242	280	28	8	2	0.241092	30	1	0.0666667	0.0277778
LOC107984888	295	5	17	1	0.297056	6	1	0.166667	0.0544872
LOC107984933	294	7	16	1	0.358909	8	1	0.125	0.0516129
LOC107986458	9	10	25	6	0.0272008	16	1	0.375	0.735294
LOC107986462	287	13	18	0	1	13	1	0	0.0590164
LOC107986774	281	9	28	0	1	9	1	0	0.0906149
LOC112268099	237	52	25	4	0.798294	56	1	0.0714286	0.0954198
LOC112268131	307	5	6	0	1	5	1	0	0.0191693
LOC112268142	3	3	9	3	0.344053	6	1	0.5	0.75
LOC285191	298	18	2	0	1	18	1	0	0.00666667
LONP1	275	12	31	0	0.615319	12	1	0	0.101307
LORICRIN	303	10	5	0	1	10	1	0	0.0162338
LOX	292	17	6	3	0.0140798	20	1	0.15	0.0201342
LOXHD1	224	20	68	6	1	26	1	0.230769	0.232877
LOXL2	219	61	30	8	1	69	1	0.115942	0.120482
LPCAT1	282	9	26	1	0.593711	10	1	0.1	0.0844156
LPCAT2	286	11	20	1	0.566075	12	1	0.0833333	0.0653595
LRIG1	258	11	47	2	1	13	1	0.153846	0.154098
LRIG3	33	1	35	5	0.208829	6	1	0.833333	0.514706
LRP1	189	14	100	15	0.071903	29	1	0.517241	0.346021
LRP2	217	3	96	2	0.645541	5	1	0.4	0.306709
LRP5L	283	10	25	0	1	10	1	0	0.0811688
LRRC1	277	7	33	1	0.599618	8	1	0.125	0.106452
LRRC20	13	1	14	4	0.3547	5	1	0.8	0.518519
LRRC63	288	13	16	1	0.544256	14	1	0.0714286	0.0526316
LRRFIP1	238	14	61	5	0.560627	19	1	0.263158	0.204013
LRRK1	240	9	66	3	0.727411	12	1	0.25	0.215686
LRRK2	217	14	85	2	0.251276	16	1	0.125	0.281457
LRRTM3	14	0	19	5	0.13653	5	1	1	0.575758
LRSAM1	259	15	39	5	0.171608	20	1	0.25	0.130872
LTF	27	4	32	3	0.69779	7	1	0.428571	0.542373
LUZP2	238	34	40	6	1	40	1	0.15	0.143885
LZTR1	234	56	20	8	0.320997	64	1	0.125	0.0787402
MAB21L4	279	18	19	2	0.631338	20	1	0.1	0.0637584
MACC1	269	5	43	1	0.593922	6	1	0.166667	0.137821
MACF1	148	70	69	31	0.897165	101	1	0.306931	0.317972
MACROH2A2	6	5	11	4	0.418535	9	1	0.444444	0.647059
MAD1L1	234	7	77	0	0.201953	7	1	0	0.247588
MADCAM1	20	2	21	3	1	5	1	0.6	0.512195
MAGI2	44	5	65	0	0.0129894	5	1	0	0.59633
MAN1A1	268	19	27	4	0.260452	23	1	0.173913	0.0915254
MAP3K1	174	112	20	12	1	124	1	0.0967742	0.103093
MAP3K20	266	16	33	3	0.461546	19	1	0.157895	0.110368
MAP3K20-AS1	279	16	20	3	0.149108	19	1	0.157895	0.0668896
MAP3K21	25	2	36	3	1	5	1	0.6	0.590164
MAP3K5	264	9	43	2	0.658763	11	1	0.181818	0.140065
MAP4K1	281	14	23	0	0.609922	14	1	0	0.0756579
MAP7	20	5	30	7	1	12	1	0.583333	0.6
MAPK1	222	83	10	3	1	86	1	0.0348837	0.0431034
MAPK4	12	2	28	4	1	6	1	0.666667	0.7
MAPK7	262	37	18	1	0.711902	38	1	0.0263158	0.0642857
MARK3	263	6	49	0	0.595503	6	1	0	0.157051
MARS1	283	17	17	1	1	18	1	0.0555556	0.0566667
MATN2	240	33	35	10	0.095561	43	1	0.232558	0.127273
MBD6	288	15	13	2	0.187456	17	1	0.117647	0.0431894
MBP	220	53	34	11	0.426835	64	1	0.171875	0.133858
MCF2L	192	16	104	6	0.642795	22	1	0.272727	0.351351
MCM10	27	2	26	5	0.425868	7	1	0.714286	0.490566
MCM6	249	46	17	6	0.236104	52	1	0.115385	0.0639098
MCMBP	249	52	13	4	0.513695	56	1	0.0714286	0.0496183
MCOLN1	293	9	14	2	0.100152	11	1	0.181818	0.0456026
MCPH1	248	12	53	5	0.208894	17	1	0.294118	0.17608
ME2	278	20	17	3	0.167251	23	1	0.130435	0.0576271
MED17	293	9	16	0	1	9	1	0	0.0517799
MEGF10	247	29	37	5	0.788888	34	1	0.147059	0.130282
MEGF6	209	40	52	17	0.111509	57	1	0.298246	0.199234
METAP1D	287	14	16	1	0.569742	15	1	0.0666667	0.0528053
METTL8	284	10	24	0	1	10	1	0	0.0779221
METTL9	271	32	13	2	0.667468	34	1	0.0588235	0.0457746
MFGE8	288	7	23	0	1	7	1	0	0.073955
MFN2	283	9	25	1	0.579304	10	1	0.1	0.0811688
MFRP	280	21	17	0	0.614577	21	1	0	0.0572391
MFSD4A	285	7	24	2	0.162177	9	1	0.222222	0.0776699
MGAT5	265	6	44	3	0.133404	9	1	0.333333	0.142395
MGP	304	8	6	0	1	8	1	0	0.0193548
MIB2	226	63	24	5	0.812062	68	1	0.0735294	0.096
MICOS10-NBL1	294	10	13	1	0.395534	11	1	0.0909091	0.0423453
MICOS13	303	8	7	0	1	8	1	0	0.0225806
MIER2	284	8	25	1	0.540653	9	1	0.111111	0.0809061
MIIP	298	9	11	0	1	9	1	0	0.0355987
MINAR1	219	79	13	7	0.437991	86	1	0.0813953	0.0560345
MIS18BP1	283	12	23	0	1	12	1	0	0.0751634
MKX	8	2	8	4	0.646174	6	1	0.666667	0.5
MLN	280	22	15	1	1	23	1	0.0434783	0.0508475
MLPH	266	13	36	3	0.427477	16	1	0.1875	0.119205
MME	247	39	28	4	1	43	1	0.0930233	0.101818
MMP1	262	29	25	2	1	31	1	0.0645161	0.087108
MMP12	299	12	7	0	1	12	1	0	0.0228758
MMP13	301	6	10	1	0.220284	7	1	0.142857	0.0321543
MMP27	278	28	11	1	1	29	1	0.0344828	0.0380623
MMP28	266	35	15	2	1	37	1	0.0540541	0.0533808
MMP7	238	71	7	2	1	73	1	0.0273973	0.0285714
MMP8	276	29	13	0	0.617186	29	1	0	0.0449827
MMP9	302	5	11	0	1	5	1	0	0.0351438
MN1	116	8	28	4	0.268967	12	1	0.333333	0.194444
MND1	101	14	34	1	0.194027	15	1	0.0666667	0.251852
MOB3C	299	9	8	2	0.0421252	11	1	0.181818	0.0260586
MON1B	9	2	7	4	0.635117	6	1	0.666667	0.4375
MOV10L1	240	16	57	5	0.574381	21	1	0.238095	0.191919
MPP7	255	26	32	5	0.382156	31	1	0.16129	0.111498
MPZL1	15	2	20	3	1	5	1	0.6	0.571429
MRO	276	24	17	1	1	25	1	0.04	0.0580205
MROH2B	224	41	42	11	0.414748	52	1	0.211538	0.157895
MROH7	27	3	33	7	0.498466	10	1	0.7	0.55
MROH7-TTC4	198	65	41	14	1	79	1	0.177215	0.171548
MRPL4	289	19	10	0	1	19	1	0	0.0334448
MRPS15	11	3	11	3	1	6	1	0.5	0.5
MRPS35	4	5	6	3	0.637186	8	1	0.375	0.6
MRTO4	286	16	15	1	0.593882	17	1	0.0588235	0.0498339
MS4A1	294	10	13	1	0.395534	11	1	0.0909091	0.0423453
MS4A13	11	1	8	4	0.31677	5	1	0.8	0.421053
MSLN	272	27	15	4	0.100794	31	1	0.129032	0.0522648
MTA1	290	6	22	0	1	6	1	0	0.0705128
MTAP	273	18	26	1	1	19	1	0.0526316	0.0869565
MTARC1	288	16	14	0	1	16	1	0	0.0463576
MTARC2	285	18	13	2	0.241433	20	1	0.1	0.0436242
MTCH1	288	7	22	1	0.455337	8	1	0.125	0.0709677
MTERF4	213	76	24	5	0.373495	81	1	0.0617284	0.101266
MTHFS	246	64	4	4	0.0673617	68	1	0.0588235	0.016
MUC19	182	6	122	8	0.267472	14	1	0.571429	0.401316
MUC4	8	12	231	67	0.000580041	79	0.799877	0.848101	0.966527
MUTYH	300	5	12	1	0.223122	6	1	0.166667	0.0384615
MYBPC1	189	66	44	19	0.525874	85	1	0.223529	0.188841
MYCBP2	223	9	81	5	0.538347	14	1	0.357143	0.266447
MYH13	253	9	55	1	1	10	1	0.1	0.178571
MYH8	283	7	26	2	0.183056	9	1	0.222222	0.0841424
MYHAS	204	6	104	4	0.738933	10	1	0.4	0.337662
MYO16	153	94	45	26	0.889921	120	1	0.216667	0.227273
MYO18B	163	49	79	27	0.67654	76	1	0.355263	0.326446
MYO18B-AS1	297	12	9	0	1	12	1	0	0.0294118
MYO1B	244	20	46	8	0.11039	28	1	0.285714	0.158621
MYO5C	249	14	47	8	0.0344992	22	1	0.363636	0.158784
MYO6	252	31	29	6	0.269239	37	1	0.162162	0.103203
MYOCD	215	66	25	12	0.229583	78	1	0.153846	0.104167
MYOM2	243	24	47	4	1	28	1	0.142857	0.162069
MYPN	247	28	33	10	0.0215785	38	1	0.263158	0.117857
NAA50	304	5	9	0	1	5	1	0	0.028754
NADK2	243	57	12	6	0.138554	63	1	0.0952381	0.0470588
NADSYN1	257	11	45	5	0.147899	16	1	0.3125	0.149007
NASP	275	6	36	1	0.583013	7	1	0.142857	0.115756
NAV3	232	13	64	9	0.0612914	22	1	0.409091	0.216216
NBL1	302	10	5	1	0.191789	11	1	0.0909091	0.0162866
NCAPG2	251	22	41	4	0.773041	26	1	0.153846	0.140411
NCBP1	257	32	24	5	0.357474	37	1	0.135135	0.0854093
NCBP2	306	7	5	0	1	7	1	0	0.0160772
NCF2	279	11	27	1	1	12	1	0.0833333	0.0882353
NCOA3	68	4	30	4	0.265663	8	1	0.5	0.306122
NCOR2	134	83	64	37	0.804923	120	1	0.308333	0.323232
NDST1	15	3	14	6	0.454308	9	1	0.666667	0.482759
NEB	149	10	145	14	0.525021	24	1	0.583333	0.493197
NEBL	215	23	67	13	0.151342	36	1	0.361111	0.237589
NECAB2	254	39	22	3	1	42	1	0.0714286	0.0797101
NEDD1	260	30	23	5	0.213004	35	1	0.142857	0.0812721
NEK2	236	68	9	5	0.325266	73	1	0.0684932	0.0367347
NELL1	174	85	48	11	0.0403717	96	1	0.114583	0.216216
NET1	280	21	13	4	0.0352192	25	1	0.16	0.0443686
NEU4	13	8	10	11	0.535902	19	1	0.578947	0.434783
NFASC	241	9	65	3	0.724283	12	1	0.25	0.212418
NFATC1	267	5	45	1	1	6	1	0.166667	0.144231
NFKBIE	7	3	8	2	1	5	1	0.4	0.533333
NHSL1	275	13	30	0	0.620429	13	1	0	0.0983607
NIBAN2	276	16	25	1	1	17	1	0.0588235	0.0830565
NLRC3	277	15	21	5	0.0162977	20	1	0.25	0.0704698
NLRC5	67	191	18	42	0.520841	233	1	0.180258	0.211765
NLRP4	268	29	18	3	0.45519	32	1	0.09375	0.0629371
NLRP8	274	14	30	0	0.377465	14	1	0	0.0986842
NLRX1	296	8	13	1	0.336697	9	1	0.111111	0.0420712
NME8	20	3	33	4	1	7	1	0.571429	0.622642
NMUR2	291	14	11	2	0.133899	16	1	0.125	0.0364238
NNT	210	45	46	17	0.10992	62	1	0.274194	0.179688
NOC4L	192	113	9	4	0.774263	117	1	0.034188	0.0447761
NOL8	287	11	20	0	1	11	1	0	0.0651466
NPHP3	251	39	26	2	0.553592	41	1	0.0487805	0.0938628
NPHP3-ACAD11	208	28	68	14	0.256654	42	1	0.333333	0.246377
NR3C1	286	8	24	0	1	8	1	0	0.0774194
NRXN3	227	22	67	2	0.123909	24	1	0.0833333	0.227891
NT5DC3	186	88	32	12	0.601785	100	1	0.12	0.146789
NTRK2	251	19	44	4	0.762047	23	1	0.173913	0.149153
NTRK3	248	11	56	3	0.729187	14	1	0.214286	0.184211
NUDT3	302	8	8	0	1	8	1	0	0.0258065
NUP188	264	15	35	4	0.268862	19	1	0.210526	0.117057
NUP37	215	85	13	5	1	90	1	0.0555556	0.0570175
NUP58	19	2	18	3	1	5	1	0.6	0.486486
OAS1	226	80	3	9	0.000772026	89	1	0.101124	0.0131004
OAS2	264	36	16	2	1	38	1	0.0526316	0.0571429
OAS3	212	85	14	7	0.625473	92	1	0.076087	0.0619469
OAT	288	21	9	0	1	21	1	0	0.030303
OBSCN	142	4	160	12	0.121375	16	1	0.75	0.529801
ODAD2	186	89	33	10	0.288717	99	1	0.10101	0.150685
ODF2	250	20	43	5	0.557727	25	1	0.2	0.146758
ODF2-AS1	294	22	2	0	1	22	1	0	0.00675676
ODF2L	249	32	32	5	0.784005	37	1	0.135135	0.113879
OGN	299	10	8	1	0.274551	11	1	0.0909091	0.0260586
OLFM1	266	10	41	1	1	11	1	0.0909091	0.13355
OLFML2B	271	20	24	3	0.428481	23	1	0.130435	0.0813559
OMA1	264	39	11	4	0.129375	43	1	0.0930233	0.04
ONECUT1	253	58	6	1	1	59	1	0.0169492	0.023166
OPA1	266	7	42	3	0.155343	10	1	0.3	0.136364
OPTC	292	8	18	0	1	8	1	0	0.0580645
OPTN	265	28	21	4	0.297454	32	1	0.125	0.0734266
ORC5	260	22	35	1	0.491846	23	1	0.0434783	0.118644
OSBPL10	24	6	38	8	0.771555	14	1	0.571429	0.612903
OSBPL6	184	100	20	14	0.570835	114	1	0.122807	0.0980392
OSMR	193	90	23	12	0.848044	102	1	0.117647	0.106481
OTOA	63	6	75	14	0.231737	20	1	0.7	0.543478
OVCH1	207	75	28	8	0.688854	83	1	0.0963855	0.119149
OXCT1	281	5	29	3	0.0366538	8	1	0.375	0.0935484
P2RX4	280	18	18	2	0.363409	20	1	0.1	0.0604027
P2RX5	294	7	16	1	0.358909	8	1	0.125	0.0516129
P2RX5-TAX1BP3	290	7	20	1	0.424711	8	1	0.125	0.0645161
P2RX7	283	13	21	1	1	14	1	0.0714286	0.0690789
P2RY11	304	8	6	0	1	8	1	0	0.0193548
PABPC4	254	39	19	6	0.141645	45	1	0.133333	0.0695971
PACRGL	287	6	25	0	1	6	1	0	0.0801282
PACS2	280	7	29	2	0.215288	9	1	0.222222	0.0938511
PACSIN1	10	2	12	4	0.672984	6	1	0.666667	0.545455
PALLD	255	7	55	1	1	8	1	0.125	0.177419
PALM2AKAP2	112	164	16	26	0.866288	190	1	0.136842	0.125
PAQR8	297	8	12	1	0.316529	9	1	0.111111	0.038835
PARPBP	10	5	11	6	1	11	1	0.545455	0.52381
PASK	189	83	33	13	0.862782	96	1	0.135417	0.148649
PAX7	260	26	28	4	0.522749	30	1	0.133333	0.0972222
PBLD	7	4	12	1	0.142081	5	1	0.2	0.631579
PBX3	226	58	28	6	0.823473	64	1	0.09375	0.110236
PCDH9	247	29	41	1	0.150964	30	1	0.0333333	0.142361
PCNX2	173	27	96	22	0.260562	49	1	0.44898	0.356877
PCSK6	224	32	53	9	0.674469	41	1	0.219512	0.191336
PCSK9	251	37	26	4	1	41	1	0.097561	0.0938628
PCYT1A	289	18	11	0	1	18	1	0	0.0366667
PDCD1	164	141	8	5	0.777754	146	1	0.0342466	0.0465116
PDE11A	242	18	51	7	0.184868	25	1	0.28	0.174061
PDE4A	282	14	18	4	0.0276898	18	1	0.222222	0.06
PDE4D	103	15	87	1	0.00141024	16	1	0.0625	0.457895
PDE5A	269	11	37	1	1	12	1	0.0833333	0.120915
PDE8A	272	11	33	2	0.642595	13	1	0.153846	0.108197
PDGFRB	261	13	42	2	1	15	1	0.133333	0.138614
PDIA2	301	6	11	0	1	6	1	0	0.0352564
PDK1	17	6	19	6	1	12	1	0.5	0.527778
PDSS2	18	2	23	3	1	5	1	0.6	0.560976
PDZD2	232	12	72	2	0.533837	14	1	0.142857	0.236842
PDZD3	291	14	13	0	1	14	1	0	0.0427632
PDZRN4	238	42	34	4	0.624602	46	1	0.0869565	0.125
PEA15	303	10	4	1	0.162351	11	1	0.0909091	0.0130293
PERP	303	5	10	0	1	5	1	0	0.0319489
PEX19	302	10	5	1	0.191789	11	1	0.0909091	0.0162866
PFKFB3	26	4	35	5	1	9	1	0.555556	0.57377
PGLYRP3	294	11	12	1	0.399472	12	1	0.0833333	0.0392157
PGM2	24	4	28	8	0.52676	12	1	0.666667	0.538462
PGR	297	6	15	0	1	6	1	0	0.0480769
PHC3	18	4	19	3	1	7	1	0.428571	0.513514
PHF2	36	5	52	3	0.280596	8	1	0.375	0.590909
PHLDB1	277	13	25	3	0.157233	16	1	0.1875	0.0827815
PHLDB2	272	13	31	2	0.660575	15	1	0.133333	0.10231
PHOSPHO2-KLHL23	273	28	14	3	0.223144	31	1	0.0967742	0.0487805
PI16	293	8	17	0	1	8	1	0	0.0548387
PI4KA	163	13	135	7	0.487263	20	1	0.35	0.45302
PIGZ	306	5	7	0	1	5	1	0	0.0223642
PIK3CD	279	12	27	0	0.608802	12	1	0	0.0882353
PIP4K2C	283	25	10	0	1	25	1	0	0.0341297
PIWIL1	235	53	23	7	0.470895	60	1	0.116667	0.0891473
PLA2G5	14	3	17	2	0.650433	5	1	0.4	0.548387
PLAC8L1	238	75	4	1	1	76	1	0.0131579	0.0165289
PLAGL1	252	45	16	5	0.346774	50	1	0.1	0.0597015
PLBD2	12	5	14	3	0.688018	8	1	0.375	0.538462
PLEKHA1	14	5	18	5	1	10	1	0.5	0.5625
PLEKHH1	242	24	49	3	0.591054	27	1	0.111111	0.168385
PLEKHM2	278	12	28	0	0.609648	12	1	0	0.0915033
PLK4	223	78	12	5	0.778219	83	1	0.060241	0.0510638
PLOD1	275	9	32	2	0.332548	11	1	0.181818	0.104235
PLXDC1	232	47	31	8	0.650581	55	1	0.145455	0.117871
PLXNA2	196	38	71	13	1	51	1	0.254902	0.265918
PLXNB2	49	5	63	5	0.748844	10	1	0.5	0.5625
PNO1	196	111	9	2	0.339171	113	1	0.0176991	0.0439024
PNPLA6	268	7	42	1	1	8	1	0.125	0.135484
PODN	243	60	12	3	1	63	1	0.047619	0.0470588
POLE	233	28	50	7	0.814998	35	1	0.2	0.176678
POLE2	293	5	19	1	0.324938	6	1	0.166667	0.0608974
POLR1A	236	38	40	4	0.478576	42	1	0.0952381	0.144928
POLR1C	51	64	71	132	0.118651	196	1	0.673469	0.581967
POLR2E	242	58	15	3	1	61	1	0.0491803	0.0583658
POLRMT	280	9	25	4	0.0224842	13	1	0.307692	0.0819672
POP4	237	67	12	2	0.742061	69	1	0.0289855	0.0481928
POU2F3	94	192	20	12	0.00154383	204	1	0.0588235	0.175439
PPAN	292	10	16	0	1	10	1	0	0.0519481
PPAN-P2RY11	288	10	20	0	1	10	1	0	0.0649351
PPARGC1B	236	37	36	9	0.256334	46	1	0.195652	0.132353
PPFIBP1	242	27	41	8	0.214191	35	1	0.228571	0.144876
PPM1F	18	4	15	9	0.196808	13	1	0.692308	0.454545
PPP1R7	225	71	18	4	0.794546	75	1	0.0533333	0.0740741
PPP1R9A	279	6	33	0	1	6	1	0	0.105769
PPP1R9A-AS1	302	6	10	0	1	6	1	0	0.0320513
PPP2R2B	269	8	41	0	0.602649	8	1	0	0.132258
PPP2R5E	237	52	22	7	0.45176	59	1	0.118644	0.0849421
PPP6R2	261	7	49	1	1	8	1	0.125	0.158065
PRDM16	216	42	51	9	1	51	1	0.176471	0.191011
PRDM2	279	16	20	3	0.149108	19	1	0.157895	0.0668896
PRDM4	143	147	17	11	0.322816	158	1	0.0696203	0.10625
PRDM5	198	72	38	10	0.47567	82	1	0.121951	0.161017
PRELP	302	8	8	0	1	8	1	0	0.0258065
PREP	236	67	12	3	1	70	1	0.0428571	0.0483871
PREX1	228	17	69	4	0.793029	21	1	0.190476	0.232323
PRKAA2	266	30	16	6	0.0266034	36	1	0.166667	0.0567376
PRKAR1B	227	47	37	7	1	54	1	0.12963	0.140152
PRKCH	86	24	28	10	0.655244	34	1	0.294118	0.245614
PRKCI	271	27	20	0	0.394903	27	1	0	0.0687285
PRKCQ	259	16	41	2	1	18	1	0.111111	0.136667
PRKCZ	218	57	38	5	0.214257	62	1	0.0806452	0.148438
PRMT3	11	6	16	7	1	13	1	0.538462	0.592593
PROSER3	280	27	9	2	0.264541	29	1	0.0689655	0.0311419
PRSS23	288	4	25	1	0.349046	5	1	0.2	0.0798722
PRSS57	296	5	16	1	0.282759	6	1	0.166667	0.0512821
PSD3	23	4	54	9	1	13	1	0.692308	0.701299
PSEN2	270	23	22	3	0.443497	26	1	0.115385	0.0753425
PSMA4	14	3	12	3	1	6	1	0.5	0.461538
PSMD14	259	39	19	1	0.487646	40	1	0.025	0.0683453
PSME3IP1	3	5	6	2	0.314685	7	1	0.285714	0.666667
PTCD3	237	46	29	6	0.812705	52	1	0.115385	0.109023
PTCH1	262	6	50	0	0.59492	6	1	0	0.160256
PTCHD3	218	78	17	5	0.806483	83	1	0.060241	0.0723404
PTGR1	227	71	14	6	0.589973	77	1	0.0779221	0.0580913
PTPN14	137	89	39	53	0.00410409	142	1	0.373239	0.221591
PTPN3	177	101	25	15	0.862752	116	1	0.12931	0.123762
PTPRN2	153	54	82	29	1	83	1	0.349398	0.348936
PTTG1IP	304	5	9	0	1	5	1	0	0.028754
PUM1	274	10	33	1	1	11	1	0.0909091	0.107492
PUS1	298	8	12	0	1	8	1	0	0.0387097
PXMP2	276	34	7	1	1	35	1	0.0285714	0.024735
PYGO1	294	15	9	0	1	15	1	0	0.029703
QDPR	282	23	13	0	0.609627	23	1	0	0.0440678
QRFPR	267	29	16	6	0.0232408	35	1	0.171429	0.0565371
QRSL1	15	5	15	7	0.738473	12	1	0.583333	0.5
QTRT2	296	6	15	1	0.305747	7	1	0.142857	0.0482315
RAB18	207	97	12	2	0.23973	99	1	0.020202	0.0547945
RAB3GAP2	244	19	51	4	1	23	1	0.173913	0.172881
RABGEF1	30	2	37	3	1	5	1	0.6	0.552239
RAI14	260	18	35	5	0.187026	23	1	0.217391	0.118644
RALGPS1	238	29	51	0	0.00711027	29	1	0	0.176471
RANBP2	180	7	128	3	0.533231	10	1	0.3	0.415584
RANBP3-DT	287	11	16	4	0.00998943	15	1	0.266667	0.0528053
RANBP3L	22	5	30	9	0.764749	14	1	0.642857	0.576923
RAPGEF4	206	48	52	12	1	60	1	0.2	0.20155
RARS1	273	17	24	4	0.100654	21	1	0.190476	0.0808081
RASA1	275	8	35	0	0.605258	8	1	0	0.112903
RASGEF1A	266	21	23	8	0.0033083	29	1	0.275862	0.0795848
RASGRP4	297	9	11	1	0.323165	10	1	0.1	0.0357143
RASSF2	252	28	30	8	0.05534	36	1	0.222222	0.106383
RAVER1	275	20	22	1	1	21	1	0.047619	0.0740741
RBBP4	274	20	23	1	1	21	1	0.047619	0.0774411
RBM17	266	35	11	6	0.0133347	41	1	0.146341	0.0397112
RBM19	59	37	40	18	0.388432	55	1	0.327273	0.40404
RBMS3	18	3	38	5	1	8	1	0.625	0.678571
RCSD1	285	9	22	2	0.197752	11	1	0.181818	0.0716612
RDM1	9	2	8	3	1	5	1	0.6	0.470588
RDM1P5	265	38	10	5	0.0380501	43	1	0.116279	0.0363636
REEP1	270	23	23	2	1	25	1	0.08	0.0784983
RELN	191	14	105	8	1	22	1	0.363636	0.35473
RFX2	275	9	28	6	0.00238441	15	1	0.4	0.0924092
RGL3	289	8	19	2	0.135643	10	1	0.2	0.0616883
RGS13	300	16	2	0	1	16	1	0	0.00662252
RGS2	281	16	21	0	0.611522	16	1	0	0.0695364
RHCG	279	19	20	0	0.619559	19	1	0	0.0668896
RHOU	299	10	8	1	0.274551	11	1	0.0909091	0.0260586
RICTOR	250	24	40	4	1	28	1	0.142857	0.137931
RIF1	237	6	71	4	0.253869	10	1	0.4	0.230519
RIMBP2	224	23	58	13	0.0532774	36	1	0.361111	0.205674
RLF	291	5	22	0	1	5	1	0	0.0702875
RMDN2	285	9	22	2	0.197752	11	1	0.181818	0.0716612
RMDN2-AS1	288	10	19	1	0.516361	11	1	0.0909091	0.0618893
RNF112	267	36	15	0	0.233903	36	1	0	0.0531915
RNF126	302	4	11	1	0.175993	5	1	0.2	0.0351438
RNF168	296	6	14	2	0.0557268	8	1	0.25	0.0451613
RNF17	50	3	54	11	0.0854676	14	1	0.785714	0.519231
ROR2	190	78	33	17	0.503322	95	1	0.178947	0.147982
ROS1	208	46	54	10	0.716567	56	1	0.178571	0.206107
RPL35	296	7	14	1	0.323606	8	1	0.125	0.0451613
RPL7A	306	6	6	0	1	6	1	0	0.0192308
RPS10	305	8	5	0	1	8	1	0	0.016129
RPS10-NUDT3	294	8	16	0	1	8	1	0	0.0516129
RRBP1	256	19	39	4	0.53094	23	1	0.173913	0.132203
RSC1A1	307	9	1	1	0.0620003	10	1	0.1	0.00324675
RSPRY1	15	5	21	7	1	12	1	0.583333	0.583333
RTN1	276	12	28	2	0.630098	14	1	0.142857	0.0921053
RTN4IP1	228	66	18	6	0.800557	72	1	0.0833333	0.0731707
RTP5	163	150	3	2	1	152	1	0.0131579	0.0180723
RYR1	165	23	116	14	0.725644	37	1	0.378378	0.412811
S1PR5	303	10	5	0	1	10	1	0	0.0162338
SACM1L	27	2	34	3	1	5	1	0.6	0.557377
SAFB2	276	6	36	0	1	6	1	0	0.115385
SAMD5	274	16	27	1	1	17	1	0.0588235	0.089701
SAP30L-AS1	292	6	20	0	1	6	1	0	0.0641026
SASH1	226	41	44	7	1	48	1	0.145833	0.162963
SAXO1	293	4	20	1	0.290959	5	1	0.2	0.0638978
SBF1	280	5	33	0	1	5	1	0	0.105431
SCARB1	154	131	20	13	0.580265	144	1	0.0902778	0.114943
SCEL	214	38	52	14	0.261816	52	1	0.269231	0.195489
SCG3	281	21	16	0	0.611522	21	1	0	0.0538721
SCMH1	264	25	27	2	1	27	1	0.0740741	0.0927835
SCML4	263	24	30	1	0.489274	25	1	0.04	0.102389
SCN1A-AS1	228	48	34	8	0.828064	56	1	0.142857	0.129771
SCN2A	238	24	52	4	0.79745	28	1	0.142857	0.17931
SCN7A	251	25	35	7	0.163017	32	1	0.21875	0.122378
SCN9A	201	63	37	17	0.234259	80	1	0.2125	0.155462
SCYL3	277	7	32	2	0.248316	9	1	0.222222	0.10356
SDK2	172	32	90	24	0.2824	56	1	0.428571	0.343511
SEC13	291	13	13	1	0.474762	14	1	0.0714286	0.0427632
SEC16B	266	17	33	2	1	19	1	0.105263	0.110368
SEC23IP	235	52	22	9	0.152148	61	1	0.147541	0.0856031
SEC24B	272	16	25	5	0.0365495	21	1	0.238095	0.0841751
SEC63	18	3	20	3	1	6	1	0.5	0.526316
SELENOO	26	4	31	3	0.696907	7	1	0.428571	0.54386
SELENOS	276	33	8	1	1	34	1	0.0294118	0.028169
SELP	237	56	17	8	0.125707	64	1	0.125	0.0669291
SEMA3C	201	79	24	14	0.341521	93	1	0.150538	0.106667
SENP5	296	7	15	0	1	7	1	0	0.0482315
SENP6	255	36	25	2	0.754901	38	1	0.0526316	0.0892857
SEPTIN2	256	46	11	5	0.150769	51	1	0.0980392	0.0411985
SERINC2	252	52	10	4	0.28141	56	1	0.0714286	0.0381679
SERPIND1	295	16	7	0	1	16	1	0	0.0231788
SESTD1	270	24	23	1	0.706652	25	1	0.04	0.0784983
SET	276	9	31	2	0.318952	11	1	0.181818	0.100977
SEZ6L	247	18	49	4	0.771186	22	1	0.181818	0.165541
SGCG	20	3	32	7	0.731298	10	1	0.7	0.615385
SH2D3C	266	18	30	4	0.273239	22	1	0.181818	0.101351
SH3GL3	284	4	29	1	0.392719	5	1	0.2	0.0926518
SH3RF2	9	10	25	6	0.0272008	16	1	0.375	0.735294
SH3RF3	247	19	44	8	0.0597946	27	1	0.296296	0.151203
SH3TC2	246	31	37	4	1	35	1	0.114286	0.130742
SHC2	26	3	29	2	0.665849	5	1	0.4	0.527273
SHOC1	29	7	28	4	0.521306	11	1	0.363636	0.491228
SHPRH	239	26	47	6	0.802076	32	1	0.1875	0.164336
SIDT1	244	36	30	8	0.207009	44	1	0.181818	0.109489
SIGLEC1	250	34	26	8	0.101737	42	1	0.190476	0.0942029
SIPA1L2	0	260	0	58	1	318	1	0.18239	NA
SIRT1	26	9	11	6	0.524926	15	1	0.4	0.297297
SKP2	19	0	21	6	0.0344986	6	1	1	0.525
SLAMF1	289	12	16	1	0.517354	13	1	0.0769231	0.052459
SLAMF7	280	16	21	1	1	17	1	0.0588235	0.0697674
SLC12A5	274	5	37	2	0.207132	7	1	0.285714	0.118971
SLC13A3	25	2	33	4	1	6	1	0.666667	0.568966
SLC15A4	10	4	13	3	0.674585	7	1	0.428571	0.565217
SLC16A12	9	1	6	4	0.303406	5	1	0.8	0.4
SLC16A13	282	32	3	1	0.356254	33	1	0.030303	0.0105263
SLC17A5	277	17	23	1	1	18	1	0.0555556	0.0766667
SLC18B1	283	15	19	1	1	16	1	0.0625	0.0629139
SLC1A7	246	42	24	6	0.424034	48	1	0.125	0.0888889
SLC25A32	292	9	16	1	0.427402	10	1	0.1	0.0519481
SLC26A8	280	9	26	3	0.0856293	12	1	0.25	0.0849673
SLC28A1	219	61	35	3	0.0514361	64	1	0.046875	0.137795
SLC28A3	25	8	33	6	0.383769	14	1	0.428571	0.568966
SLC29A3	275	29	11	3	0.156614	32	1	0.09375	0.0384615
SLC2A11	268	8	42	0	0.603244	8	1	0	0.135484
SLC2A8	279	20	18	1	1	21	1	0.047619	0.0606061
SLC35F3	18	5	35	12	1	17	1	0.705882	0.660377
SLC36A1	177	49	72	20	1	69	1	0.289855	0.289157
SLC36A2	275	25	12	6	0.00422538	31	1	0.193548	0.0418118
SLC37A4	292	17	9	0	1	17	1	0	0.0299003
SLC38A11	302	7	8	1	0.207281	8	1	0.125	0.0258065
SLC47A1	275	24	18	1	1	25	1	0.04	0.0614334
SLC4A10	218	51	34	15	0.0833715	66	1	0.227273	0.134921
SLC52A3	8	3	8	3	1	6	1	0.5	0.5
SLC66A1	252	41	25	0	0.0559205	41	1	0	0.0902527
SLC6A11	18	7	33	6	0.339762	13	1	0.461538	0.647059
SLC6A20	287	11	19	1	0.547868	12	1	0.0833333	0.0620915
SLC6A5	139	143	22	14	0.216436	157	1	0.089172	0.136646
SLC6A7	273	5	40	0	1	5	1	0	0.127796
SLC7A2	272	21	24	1	1	22	1	0.0454545	0.0810811
SLC7A9	265	35	16	2	1	37	1	0.0540541	0.0569395
SLC8B1	240	59	14	5	0.553598	64	1	0.078125	0.0551181
SLC9A8	24	10	23	13	0.616235	23	1	0.565217	0.489362
SLFN11	287	6	25	0	1	6	1	0	0.0801282
SLFNL1-AS1	14	2	13	3	1	5	1	0.6	0.481481
SLIT2	233	8	71	6	0.11223	14	1	0.428571	0.233553
SLIT3	191	39	82	6	0.0195946	45	1	0.133333	0.300366
SLX4	279	15	22	2	0.373109	17	1	0.117647	0.0730897
SMAD6	8	0	10	6	0.0663616	6	1	1	0.555556
SMCO1	302	12	3	1	0.154451	13	1	0.0769231	0.00983607
SMO	298	7	13	0	1	7	1	0	0.0418006
SMOC2	16	2	42	4	1	6	1	0.666667	0.724138
SNAP29	293	13	9	3	0.0174797	16	1	0.1875	0.0298013
SNAP47	283	16	18	1	1	17	1	0.0588235	0.0598007
SNED1	157	93	42	26	0.888322	119	1	0.218487	0.211055
SNRNP40	248	51	18	1	0.332233	52	1	0.0192308	0.0676692
SNRPA1	278	28	11	1	1	29	1	0.0344828	0.0380623
SNX30	264	25	29	0	0.146604	25	1	0	0.0989761
SPATA13	37	6	46	9	0.785262	15	1	0.6	0.554217
SPATA6	284	5	29	0	1	5	1	0	0.0926518
SPINK5	227	36	46	9	0.670189	45	1	0.2	0.168498
SPINK6	253	60	2	3	0.0550332	63	1	0.047619	0.00784314
SPIRE2	222	76	11	9	0.068562	85	1	0.105882	0.0472103
SPOCK3	249	34	31	4	1	38	1	0.105263	0.110714
SPTAN1	237	14	60	7	0.16801	21	1	0.333333	0.20202
SPTLC1	269	22	24	3	0.457321	25	1	0.12	0.0819113
SRFBP1	285	20	10	3	0.0587025	23	1	0.130435	0.0338983
SRPK1	282	7	29	0	1	7	1	0	0.0932476
SRPK2	245	25	44	4	1	29	1	0.137931	0.152249
SSBP1	304	7	7	0	1	7	1	0	0.022508
SSC4D	19	2	21	4	0.673422	6	1	0.666667	0.525
ST20	5	3	7	3	1	6	1	0.5	0.583333
ST20-MTHFS	234	63	12	9	0.0304962	72	1	0.125	0.0487805
ST3GAL5	252	38	24	4	0.77441	42	1	0.0952381	0.0869565
STAB2	95	100	58	65	0.818295	165	1	0.393939	0.379085
STAM	282	10	25	1	1	11	1	0.0909091	0.0814332
STAT2	279	17	20	2	0.630623	19	1	0.105263	0.0668896
STAT4	266	18	30	4	0.273239	22	1	0.181818	0.101351
STK24	265	14	36	3	0.448752	17	1	0.176471	0.119601
STK25	247	48	20	3	1	51	1	0.0588235	0.0749064
STK32A	199	65	37	17	0.308003	82	1	0.207317	0.15678
STKLD1	287	7	24	0	1	7	1	0	0.0771704
STX11	271	30	12	5	0.0281786	35	1	0.142857	0.0424028
SUCLG2	263	19	34	2	1	21	1	0.0952381	0.114478
SUGT1P4-STRA6LP	7	3	16	2	0.315018	5	1	0.4	0.695652
SUGT1P4-STRA6LP-CCDC180	225	26	54	13	0.0580981	39	1	0.333333	0.193548
SULF2	250	18	46	4	0.761098	22	1	0.181818	0.155405
SULT1C4	303	6	9	0	1	6	1	0	0.0288462
SUN1	220	46	46	6	0.412351	52	1	0.115385	0.172932
SURF1	308	5	5	0	1	5	1	0	0.0159744
SURF2	309	5	4	0	1	5	1	0	0.0127796
SURF4	303	5	8	2	0.0172186	7	1	0.285714	0.0257235
SURF6	300	9	8	1	0.252714	10	1	0.1	0.025974
SUSD1	21	1	25	9	0.0702822	10	1	0.9	0.543478
SUSD4	222	52	33	11	0.414177	63	1	0.174603	0.129412
SVEP1	122	115	34	47	0.1575	162	1	0.290123	0.217949
SYCE1L	13	4	12	5	1	9	1	0.555556	0.48
SYK	183	88	28	19	0.317005	107	1	0.17757	0.132701
SYN3	239	6	70	3	0.433865	9	1	0.333333	0.226537
SYNC	291	21	6	0	1	21	1	0	0.020202
SYNE2	191	3	118	6	0.161557	9	1	0.666667	0.381877
SYNPO2	231	53	29	5	0.813959	58	1	0.0862069	0.111538
SYNPR	271	15	31	1	1	16	1	0.0625	0.102649
SYT14	5	10	14	13	0.337126	23	1	0.565217	0.736842
TACC2	170	76	45	27	0.317429	103	1	0.262136	0.209302
TACR2	257	43	14	4	0.318564	47	1	0.0851064	0.0516605
TAF1A	270	16	29	3	0.421392	19	1	0.157895	0.09699
TAF8	11	5	13	7	1	12	1	0.583333	0.541667
TAGLN3	6	3	9	2	0.616873	5	1	0.4	0.6
TASOR2	274	7	37	0	1	7	1	0	0.118971
TATDN2	282	16	20	0	0.610411	16	1	0	0.0662252
TBC1D1	132	127	32	27	0.667752	154	1	0.175325	0.195122
TBC1D15	283	7	27	1	0.525744	8	1	0.125	0.0870968
TBC1D32	222	36	55	5	0.290494	41	1	0.121951	0.198556
TBL3	284	13	18	3	0.0795709	16	1	0.1875	0.0596026
TBPL1	305	7	6	0	1	7	1	0	0.0192926
TBX1	292	10	15	1	0.438556	11	1	0.0909091	0.0488599
TCERG1	255	22	39	2	0.75178	24	1	0.0833333	0.132653
TCERG1L	14	1	28	7	0.407428	8	1	0.875	0.666667
TCF25	27	6	32	7	1	13	1	0.538462	0.542373
TCHH	19	1	17	5	0.187034	6	1	0.833333	0.472222
TCL6	247	54	12	5	0.33071	59	1	0.0847458	0.046332
TCOF1	273	11	31	3	0.179071	14	1	0.214286	0.101974
TDG	114	54	106	44	0.627501	98	1	0.44898	0.481818
TDGF1	260	53	4	1	1	54	1	0.0185185	0.0151515
TDO2	288	15	14	1	0.547254	16	1	0.0625	0.0463576
TDRD7	265	36	15	2	1	38	1	0.0526316	0.0535714
TDRD9	246	17	50	5	0.556682	22	1	0.227273	0.168919
TENM3	208	34	65	11	1	45	1	0.244444	0.238095
TENT5A	302	10	6	0	1	10	1	0	0.0194805
TFDP2	271	23	22	2	1	25	1	0.08	0.0750853
TFRC	280	4	33	1	0.434015	5	1	0.2	0.105431
TGFBRAP1	264	33	16	5	0.0898033	38	1	0.131579	0.0571429
THSD7B	241	15	62	0	0.0491152	15	1	0	0.20462
TIAM2	258	8	51	1	1	9	1	0.111111	0.165049
TKT	293	5	18	2	0.0652994	7	1	0.285714	0.0578778
TLE1	256	26	29	7	0.0769261	33	1	0.212121	0.101754
TLE3	223	54	36	5	0.388072	59	1	0.0847458	0.138996
TLN2	218	5	94	1	0.673068	6	1	0.166667	0.301282
TM4SF18	6	3	5	4	1	7	1	0.571429	0.454545
TM4SF4	17	3	19	3	1	6	1	0.5	0.527778
TM7SF3	252	41	19	6	0.233647	47	1	0.12766	0.0701107
TMCO3	242	39	32	5	1	44	1	0.113636	0.116788
TMCO4	266	24	27	1	0.710469	25	1	0.04	0.0921502
TMED3	294	6	18	0	1	6	1	0	0.0576923
TMEM117	250	20	43	5	0.557727	25	1	0.2	0.146758
TMEM121B	201	111	2	4	0.194148	115	1	0.0347826	0.00985222
TMEM131	36	4	47	7	0.753854	11	1	0.636364	0.566265
TMEM131L	221	43	45	9	1	52	1	0.173077	0.169173
TMEM132C	93	10	37	4	1	14	1	0.285714	0.284615
TMEM132D	200	68	41	9	0.368103	77	1	0.116883	0.170124
TMEM196	287	9	22	0	1	9	1	0	0.0711974
TMEM255B	293	8	16	1	0.394066	9	1	0.111111	0.0517799
TMEM259	270	31	16	1	1	32	1	0.03125	0.0559441
TMEM26	279	17	20	2	0.630623	19	1	0.105263	0.0668896
TMEM268	256	40	19	3	1	43	1	0.0697674	0.0690909
TMEM63A	234	41	31	12	0.0459472	53	1	0.226415	0.116981
TMEM63B	214	68	25	11	0.415216	79	1	0.139241	0.104603
TMEM63C	240	21	53	4	1	25	1	0.16	0.180887
TMOD1	23	3	27	3	1	6	1	0.5	0.54
TMPO	12	5	16	3	0.433849	8	1	0.375	0.571429
TMPRSS4	19	5	19	7	0.744744	12	1	0.583333	0.5
TMPRSS7	278	14	22	4	0.0488136	18	1	0.222222	0.0733333
TMTC1	166	102	24	26	0.0834536	128	1	0.203125	0.126316
TMX3	296	6	16	0	1	6	1	0	0.0512821
TNFRSF8	267	20	29	2	1	22	1	0.0909091	0.097973
TNK2	287	9	22	0	1	9	1	0	0.0711974
TNR	208	45	59	6	0.128097	51	1	0.117647	0.220974
TNS2	251	42	17	8	0.0387047	50	1	0.16	0.0634328
TOE1	297	6	15	0	1	6	1	0	0.0480769
TOP3B	17	9	25	5	0.13784	14	1	0.357143	0.595238
TP53BP2	259	23	34	2	0.752324	25	1	0.08	0.116041
TP63	261	14	43	0	0.229942	14	1	0	0.141447
TP73	23	5	28	10	0.555398	15	1	0.666667	0.54902
TPCN1	266	14	34	4	0.248959	18	1	0.222222	0.113333
TPCN2	31	7	48	6	0.371317	13	1	0.461538	0.607595
TPRG1L	243	67	6	2	0.685579	69	1	0.0289855	0.0240964
TRAF3IP1	281	14	23	0	0.609922	14	1	0	0.0756579
TRAP1	260	27	29	2	1	29	1	0.0689655	0.100346
TRAPPC2L	285	6	25	2	0.141439	8	1	0.25	0.0806452
TRAPPC9	240	4	73	1	1	5	1	0.2	0.233227
TRDN	198	30	80	10	0.709667	40	1	0.25	0.28777
TREH	289	10	17	2	0.15606	12	1	0.166667	0.0555556
TRIM29	247	50	18	3	1	53	1	0.0566038	0.0679245
TRIP11	83	4	30	3	0.391908	7	1	0.428571	0.265487
TRMO	296	18	3	1	0.219359	19	1	0.0526316	0.0100334
TRMT1L	17	4	33	2	0.183277	6	1	0.333333	0.66
TRMT2A	14	3	14	3	1	6	1	0.5	0.5
TRMT9B	283	9	25	1	0.579304	10	1	0.1	0.0811688
TRPC6	247	38	33	0	0.0205812	38	1	0	0.117857
TRPM3	45	3	84	6	1	9	1	0.666667	0.651163
TRPV1	272	14	31	1	1	15	1	0.0666667	0.10231
TRPV3	239	34	40	5	1	39	1	0.128205	0.143369
TRUB2	266	32	16	4	0.261676	36	1	0.111111	0.0567376
TSPAN11	116	173	7	22	0.110611	195	1	0.112821	0.0569106
TSPAN8	275	19	23	1	1	20	1	0.05	0.0771812
TSTD2	269	36	12	1	1	37	1	0.027027	0.0427046
TSTD3	276	6	36	0	1	6	1	0	0.115385
TTC16	282	20	15	1	1	21	1	0.047619	0.0505051
TTC21B	261	25	29	3	0.751982	28	1	0.107143	0.1
TTC22	271	25	18	4	0.127904	29	1	0.137931	0.0622837
TTC23L	285	8	24	1	0.526097	9	1	0.111111	0.0776699
TTC4	6	7	14	5	0.150243	12	1	0.416667	0.7
TTLL2	293	17	7	1	0.375948	18	1	0.0555556	0.0233333
TTLL3	295	5	18	0	1	5	1	0	0.057508
TTLL8	286	14	18	0	1	14	1	0	0.0592105
TTN	69	26	160	63	1	89	1	0.707865	0.69869
TTN-AS1	182	22	101	13	0.853928	35	1	0.371429	0.35689
TTYH2	286	7	23	2	0.151962	9	1	0.222222	0.0744337
TUBGCP6	234	42	35	7	0.81908	49	1	0.142857	0.130112
TUSC3	267	13	36	2	0.696723	15	1	0.133333	0.118812
TVP23C-CDRT4	253	7	57	1	1	8	1	0.125	0.183871
U2AF2	259	6	52	1	1	7	1	0.142857	0.167203
UBASH3B	22	5	30	3	0.448002	8	1	0.375	0.576923
UBE2F	230	68	14	6	0.425101	74	1	0.0810811	0.057377
UBE2F-SCLY	222	65	22	9	0.501459	74	1	0.121622	0.0901639
UBR4	180	11	121	6	0.802085	17	1	0.352941	0.401993
UBXN7	294	10	13	1	0.395534	11	1	0.0909091	0.0423453
UGCG	280	26	10	2	0.285516	28	1	0.0714286	0.0344828
UGT3A1	284	16	18	0	0.611422	16	1	0	0.0596026
ULK1	275	9	34	0	0.604785	9	1	0	0.110032
UNC13C	221	12	73	12	0.014141	24	1	0.5	0.248299
UNC5B	252	29	34	3	1	32	1	0.09375	0.118881
UNC93A	45	2	70	5	0.705771	7	1	0.714286	0.608696
USF2	304	9	5	0	1	9	1	0	0.0161812
USF3	294	11	12	1	0.399472	12	1	0.0833333	0.0392157
USH2A	114	96	66	42	0.282581	138	1	0.304348	0.366667
USP36	233	35	40	10	0.191351	45	1	0.222222	0.14652
USP47	217	68	23	10	0.399958	78	1	0.128205	0.0958333
USP5	224	71	16	7	0.461124	78	1	0.0897436	0.0666667
UTP20	235	16	56	11	0.0135155	27	1	0.407407	0.19244
UTRN	149	69	59	41	0.127409	110	1	0.372727	0.283654
VASH2	287	9	21	1	0.516962	10	1	0.1	0.0681818
VAT1L	16	6	23	7	0.757279	13	1	0.538462	0.589744
VEPH1	15	4	36	1	0.0405883	5	1	0.2	0.705882
VIPR2	273	10	35	0	0.609028	10	1	0	0.113636
VNN1	263	34	20	1	0.489368	35	1	0.0285714	0.0706714
VPS11	301	5	12	0	1	5	1	0	0.0383387
VPS13D	229	5	83	1	1	6	1	0.166667	0.266026
VPS53	260	20	35	3	0.745551	23	1	0.130435	0.118644
VPS9D1	19	5	19	9	0.531851	14	1	0.642857	0.5
WASHC4	227	29	57	5	0.646643	34	1	0.147059	0.200704
WBP4	289	17	12	0	1	17	1	0	0.0398671
WDR18	295	8	15	0	1	8	1	0	0.0483871
WDR38	302	8	8	0	1	8	1	0	0.0258065
WDR49	224	58	29	7	1	65	1	0.107692	0.114625
WDR7	263	17	35	3	0.718432	20	1	0.15	0.11745
WDR88	160	138	9	11	0.493878	149	1	0.0738255	0.0532544
WEE2	286	7	25	0	1	7	1	0	0.0803859
WEE2-AS1	286	7	25	0	1	7	1	0	0.0803859
WHRN	272	5	41	0	1	5	1	0	0.13099
WNK2	234	29	50	5	0.812966	34	1	0.147059	0.176056
WRAP73	234	71	11	2	0.739674	73	1	0.0273973	0.044898
WSB2	273	33	10	2	0.628849	35	1	0.0571429	0.0353357
WTAPP1	240	40	34	4	0.625918	44	1	0.0909091	0.124088
WWC1	259	16	41	2	1	18	1	0.111111	0.136667
WWOX	175	82	40	21	0.761253	103	1	0.203883	0.186047
XDH	248	5	61	4	0.0885793	9	1	0.444444	0.197411
XIRP2	241	15	55	7	0.159785	22	1	0.318182	0.185811
XPA	19	6	21	4	0.725202	10	1	0.4	0.525
XRCC3	297	5	16	0	1	5	1	0	0.0511182
XXYLT1	13	2	26	7	0.699516	9	1	0.777778	0.666667
YBX3	289	7	21	1	0.440207	8	1	0.125	0.0677419
YME1L1	246	40	28	4	1	44	1	0.0909091	0.10219
ZBED4	293	15	9	1	0.407792	16	1	0.0625	0.0298013
ZBED6	283	16	19	0	0.610342	16	1	0	0.0629139
ZBTB34	279	30	9	0	1	30	1	0	0.03125
ZBTB40	283	10	23	2	0.2413	12	1	0.166667	0.0751634
ZBTB43	188	122	6	2	0.489768	124	1	0.016129	0.0309278
ZC2HC1B	299	11	8	0	1	11	1	0	0.0260586
ZC3H11A	283	16	19	0	0.610342	16	1	0	0.0629139
ZC3H14	278	6	31	3	0.0599824	9	1	0.333333	0.100324
ZDHHC19	291	15	11	1	0.467817	16	1	0.0625	0.0364238
ZDHHC8	283	18	16	1	1	19	1	0.0526316	0.0535117
ZFHX3	176	79	47	16	0.443852	95	1	0.168421	0.210762
ZFYVE26	249	23	44	2	0.552291	25	1	0.08	0.150171
ZHX2	281	13	24	0	0.609224	13	1	0	0.0786885
ZMIZ1	258	4	54	2	0.285617	6	1	0.333333	0.173077
ZNF276	214	73	26	5	0.378537	78	1	0.0641026	0.108333
ZNF32	274	41	3	0	1	41	1	0	0.0108303
ZNF32-AS1	275	41	2	0	1	41	1	0	0.00722022
ZNF32-AS3	271	41	6	0	1	41	1	0	0.0216606
ZNF334	261	37	18	2	1	39	1	0.0512821	0.0645161
ZNF354B	229	47	31	11	0.195709	58	1	0.189655	0.119231
ZNF385D	263	7	45	3	0.179551	10	1	0.3	0.146104
ZNF410	277	23	17	1	1	24	1	0.0416667	0.0578231
ZNF487	303	10	5	0	1	10	1	0	0.0162338
ZNF510	278	34	6	0	1	34	1	0	0.0211268
ZNF568	23	1	21	5	0.191851	6	1	0.833333	0.477273
ZNF597	298	12	8	0	1	12	1	0	0.0261438
ZNF598	288	13	14	3	0.0461496	16	1	0.1875	0.0463576
ZNF610	290	18	10	0	1	18	1	0	0.0333333
ZNF713	296	11	11	0	1	11	1	0	0.0358306
ZNF736	6	3	13	2	0.325593	5	1	0.4	0.684211
ZNF778	239	60	17	2	0.548342	62	1	0.0322581	0.0664062
ZNF792	305	5	7	1	0.142819	6	1	0.166667	0.0224359
ZNHIT6	298	10	10	0	1	10	1	0	0.0324675
ZP1	301	5	12	0	1	5	1	0	0.0383387
ZP3	210	32	60	16	0.101353	48	1	0.333333	0.222222
ZSWIM1	298	11	8	1	0.295818	12	1	0.0833333	0.0261438
ZYG11B	25	3	19	5	0.446558	8	1	0.625	0.431818
To investigate whether somatic mutations are enriched or depleted in on Neanderthal introgressed haplotypes, a Fisher’s exact test was performed to test whether the proportion of haplotypes with somatic mutations is different between the Neanderthal introgressed and modern haplotypes. Correction for multiple testing was performed using the Bonferroni correction method.

## Sheet: Table S3
Table S3: Somatic mutation ratio results for the European set.
Individual ID	Total number of # mutations human haplotypes	Total length of haplotypes	Total number of # mutations on Neanderthal haplotypes	Total length of Neanderthal haplotypes	Mutation Ratio
TCGA-2Y-A9GT-10A-01D-A385-10	37	28202693	23	21590799	1.23155
TCGA-2Y-A9GU-10A-01D-A385-10	27	35396115	40	30220605	0.576304
TCGA-2Y-A9GV-10A-01D-A385-10	33	33667449	15	22177029	1.44916
TCGA-2Y-A9GW-10A-01D-A385-10	25	41852846	21	25510024	0.725616
TCGA-2Y-A9GX-10A-01D-A385-10	40	38775143	27	27418783	1.04759
TCGA-2Y-A9GY-10A-01D-A385-10	36	34692837	20	26388761	1.36915
TCGA-2Y-A9GZ-10A-01D-A38X-10	29	29460859	28	21880069	0.769207
TCGA-2Y-A9H1-10A-01D-A385-10	40	28774004	39	21404924	0.762972
TCGA-2Y-A9H2-10A-01D-A385-10	40	30164016	12	19639284	2.17028
TCGA-2Y-A9H5-10A-01D-A385-10	41	39971862	27	30230750	1.14846
TCGA-2Y-A9H6-10A-01D-A38X-10	23	34297255	21	28115553	0.897834
TCGA-2Y-A9H7-10A-01D-A38X-10	31	32803220	28	24172286	0.81584
TCGA-2Y-A9H8-10A-01D-A38X-10	38	39983424	33	30904676	0.890049
TCGA-2Y-A9H9-10A-01D-A38X-10	41	29971459	19	20076997	1.44551
TCGA-2Y-A9HA-10A-01D-A38X-10	38	31786997	32	21542169	0.804773
TCGA-4R-AA8I-10B-01D-A385-10	88	32663773	58	22708351	1.05481
TCGA-5C-A9VG-10A-01D-A370-10	40	31564638	22	22923414	1.32043
TCGA-5C-A9VH-10A-01D-A370-10	35	27459060	26	20398800	1.00003
TCGA-5R-AA1C-10A-01D-A40U-10	42	31007509	20	24299541	1.6457
TCGA-5R-AA1D-10A-01D-A385-10	21	39734902	18	26954398	0.791415
TCGA-5R-AAAM-10A-01D-A40U-10	35	26363241	19	21201931	1.48146
TCGA-BC-4073-10A-01D-A12Z-10	136	28799701	101	19950237	0.932777
TCGA-BC-A10Q-11A-11D-A12Z-10	239	49541813	182	31242585	0.828136
TCGA-BC-A10R-11A-11D-A12Z-10	225	38480453	197	31393905	0.931797
TCGA-BC-A10S-11A-11D-A12Z-10	374	37955103	306	25073439	0.80741
TCGA-BC-A10T-11A-11D-A12Z-10	284	50232399	209	31964555	0.864683
TCGA-BC-A10U-11A-11D-A12Z-10	159	39602540	130	32738482	1.01109
TCGA-BC-A10X-11A-11D-A12Z-10	193	32697924	193	28396816	0.868459
TCGA-BC-A10Y-11A-11D-A12Z-10	413	40494915	275	27511579	1.02031
TCGA-BC-A10Z-11A-11D-A12Z-10	356	40104237	285	26545331	0.826805
TCGA-BC-A112-11A-11D-A12Z-10	299	41562801	257	32881913	0.920429
TCGA-BC-A216-11A-11D-A152-10	167	32995152	143	23928016	0.846909
TCGA-BC-A217-10A-01D-A152-10	348	39443544	300	36067482	1.06071
TCGA-BC-A3KF-10A-01D-A20W-10	29	24761803	16	17433969	1.27612
TCGA-BC-A3KG-10A-01D-A20W-10	46	29636632	17	24778670	2.26234
TCGA-BC-A5W4-10A-01D-A28X-10	55	32990261	43	25623869	0.993466
TCGA-BC-A69H-10A-01D-A30V-10	24	23969164	8	17579644	2.20028
TCGA-BC-A69I-10A-01D-A30V-10	316	42848632	162	37357856	1.70066
TCGA-BC-A8YO-10A-01D-A370-10	48	32585336	24	21267400	1.30534
TCGA-BD-A2L6-11A-21D-A20W-10	38	30390417	19	21911215	1.44198
TCGA-BD-A3ER-11A-11D-A20W-10	21	27062509	21	19157889	0.707913
TCGA-BW-A5NQ-10A-01D-A27I-10	34	32531396	23	19928160	0.905557
TCGA-DD-A113-10A-01D-A12Z-10	329	35748192	290	30622902	0.97183
TCGA-DD-A115-10A-01D-A12Z-10	345	47029357	284	35800845	0.924751
TCGA-DD-A118-11A-11D-A12Z-10	346	45555320	250	33537090	1.01888
TCGA-DD-A11B-10A-01D-A12Z-10	216	41950864	183	33328580	0.937732
TCGA-DD-A11C-11A-11D-A12Z-10	186	44167377	128	25124237	0.826598
TCGA-DD-A11D-11A-12D-A12Z-10	399	49745548	201	25715966	1.02618
TCGA-DD-A1E9-11A-11D-A152-10	278	32768899	264	29866973	0.959777
TCGA-DD-A1EB-11A-11D-A12Z-10	116	32582284	106	26213370	0.880427
TCGA-DD-A1EC-11A-11D-A12Z-10	382	49863859	231	33703485	1.11774
TCGA-DD-A1ED-10A-01D-A152-10	180	34980161	165	28495115	0.888663
TCGA-DD-A1EE-11A-11D-A12Z-10	65	33680094	50	26643358	1.02839
TCGA-DD-A1EF-11A-11D-A12Z-10	89	34158935	59	25569275	1.12915
TCGA-DD-A1EG-10A-01D-A20W-10	33	28770779	16	18109935	1.29825
TCGA-DD-A1EH-11A-11D-A12Z-10	60	33717779	72	27879751	0.689047
TCGA-DD-A1EJ-10A-01D-A152-10	139	32793142	129	26837748	0.881837
TCGA-DD-A1EK-10A-01D-A20W-10	38	33729413	21	21663517	1.16221
TCGA-DD-A39V-11A-11D-A20W-10	46	34763714	25	22265666	1.17849
TCGA-DD-A39W-11A-11D-A20W-10	47	38896338	31	22987298	0.896015
TCGA-DD-A39X-11A-11D-A20W-10	45	34686517	11	22687221	2.67572
TCGA-DD-A39Z-11A-21D-A20W-10	20	35357371	20	21124153	0.597447
TCGA-DD-A3A0-11A-11D-A20W-10	28	30109373	23	20093397	0.812422
TCGA-DD-A3A1-11A-11D-A20W-10	29	36681718	21	21608292	0.813485
TCGA-DD-A3A2-11A-11D-A20W-10	42	35733905	20	28026659	1.64706
TCGA-DD-A3A4-11A-11D-A22F-10	69	34840806	25	28953562	2.29363
TCGA-DD-A3A5-11A-11D-A22F-10	45	34048230	32	26158220	1.08038
TCGA-DD-A3A6-11A-11D-A22F-10	40	35845694	28	27696748	1.10381
TCGA-DD-A3A7-11A-11D-A22F-10	48	29429903	35	20684455	0.963892
TCGA-DD-A3A8-11A-11D-A22F-10	63	26714664	40	18984032	1.11923
TCGA-DD-A3A9-11A-11D-A25V-10	77	37630279	37	21698677	1.20001
TCGA-DD-A4NA-11A-11D-A25V-10	15	40896245	21	22048569	0.385096
TCGA-DD-A4NB-11A-11D-A25V-10	30	32633543	12	18556595	1.42159
TCGA-DD-A4ND-11A-11D-A25V-10	32	30690838	23	18599780	0.843182
TCGA-DD-A4NE-11A-11D-A27I-10	41	34747604	26	21666872	0.983291
TCGA-DD-A4NG-10A-01D-A27I-10	58	35034433	31	22253801	1.18843
TCGA-DD-A4NH-10A-01D-A27I-10	58	34740598	21	23018270	1.82997
TCGA-DD-A4NI-10A-01D-A27I-10	45	41949179	20	29718769	1.59401
TCGA-DD-A4NJ-10A-01D-A27I-10	29	34228510	19	21427016	0.955472
TCGA-DD-A4NK-10A-01D-A28X-10	34	31900399	23	25691595	1.19055
TCGA-DD-A4NL-11A-11D-A28X-10	80	28018568	64	21547302	0.961296
TCGA-DD-A4NN-10A-01D-A28X-10	33	28170280	18	21501312	1.39931
TCGA-DD-A4NO-10A-01D-A28X-10	57	26102579	21	20489211	2.13058
TCGA-DD-A4NP-10A-01D-A28X-10	31	37713520	19	21945582	0.949419
TCGA-DD-A4NQ-11A-11D-A28X-10	47	37081267	18	21718485	1.52933
TCGA-DD-A4NR-10A-01D-A30V-10	21	29224887	14	21509625	1.10401
TCGA-DD-A4NS-10A-01D-A30V-10	38	37480526	23	27477884	1.21125
TCGA-DD-A4NV-10A-01D-A30V-10	33	31750631	26	24274693	0.97038
TCGA-DD-A73A-10A-01D-A32G-10	48	26024111	32	20664245	1.19106
TCGA-DD-A73B-10A-01D-A32G-10	31	36909087	26	32770189	1.05861
TCGA-DD-A73C-10A-01D-A33K-10	31	34296645	27	22503787	0.753359
TCGA-DD-A73D-10A-01D-A32G-10	23	35523853	12	21566077	1.16358
TCGA-DD-A73E-10A-01D-A32G-10	67	35407615	43	21713277	0.95551
TCGA-DD-A73F-10A-01D-A32G-10	66	30878451	44	24826343	1.206
TCGA-DD-A73G-10A-01D-A32G-10	40	36150565	25	23721243	1.04989
TCGA-DD-AA3A-10A-01D-A370-10	79	30997435	51	23287641	1.16374
TCGA-EP-A26S-10A-01D-A16V-10	246	44128060	151	31397570	1.15915
TCGA-EP-A2KA-10A-01D-A183-10	53	35553181	31	18515065	0.89035
TCGA-EP-A2KB-10A-01D-A183-10	38	37770029	26	20726607	0.802031
TCGA-EP-A3JL-10A-01D-A20W-10	17	38192033	32	30110677	0.418839
TCGA-EP-A3RK-10A-01D-A22F-10	51	34844886	35	28811418	1.20484
TCGA-ES-A2HS-11A-11D-A183-10	44	38087975	27	24379767	1.04311
TCGA-FV-A23B-11A-11D-A16V-10	201	35346141	175	26212815	0.851784
TCGA-FV-A2QQ-10B-01D-A22F-10	27	27054324	22	17543882	0.795848
TCGA-FV-A2QR-11A-11D-A20W-10	39	37023636	12	24280934	2.13142
TCGA-FV-A3I0-11A-11D-A22F-10	42	33055409	34	26198321	0.979042
TCGA-FV-A3I1-10A-01D-A22F-10	44	32926642	34	23309770	0.916145
TCGA-FV-A3R2-11A-11D-A22F-10	58	36188160	31	28095480	1.45257
TCGA-FV-A3R3-10A-01D-A22F-10	57	33037311	31	25230753	1.40423
TCGA-FV-A495-10A-01D-A25V-10	37	33836661	18	23967741	1.45602
TCGA-FV-A496-10A-01D-A25V-10	17	35791677	20	23963921	0.569108
TCGA-FV-A4ZP-11A-12D-A25V-10	22	39571269	18	25240467	0.779592
TCGA-G3-A25S-10A-01D-A16V-10	271	45879366	106	21937188	1.22244
TCGA-G3-A25T-10A-01D-A16V-10	233	45172936	166	32336406	1.00476
TCGA-G3-A25V-10A-01D-A16V-10	204	45825155	109	26034481	1.06328
TCGA-G3-A25W-11A-12D-A16V-10	272	41629429	199	31389641	1.03063
TCGA-G3-A3CG-10A-01D-A20W-10	27	26946372	28	20313392	0.726922
TCGA-G3-A3CI-10A-01D-A20W-10	32	40526038	30	28445678	0.748705
TCGA-G3-A5SJ-10A-01D-A27I-10	30	31301051	11	16939813	1.47597
TCGA-G3-A5SK-10A-01D-A27I-10	36	35039576	22	23214590	1.08413
TCGA-G3-A5SL-10A-01D-A27I-10	36	35297075	13	25217481	1.97844
TCGA-G3-A5SM-10A-01D-A28X-10	33	32299577	19	20759131	1.11628
TCGA-G3-A6UC-10A-01D-A33K-10	34	34116022	31	25068302	0.805905
TCGA-G3-A7M6-10A-01D-A33Q-10	43	30573357	28	25242547	1.26795
TCGA-G3-A7M7-10A-01D-A34Z-10	39	33531665	31	21044119	0.789548
TCGA-G3-A7M9-10A-01D-A34Z-10	75	32443284	55	26109906	1.09744
TCGA-G3-AAV2-10A-01D-A370-10	31	38429834	21	30702940	1.17938
TCGA-G3-AAV4-10A-01D-A385-10	33	35072948	30	23676998	0.742587
TCGA-G3-AAV5-10A-01D-A370-10	29	34828434	21	22486872	0.891608
TCGA-G3-AAV6-10A-01D-A370-10	36	31412846	25	24480186	1.1222
TCGA-GJ-A3OU-10A-01D-A385-10	30	34080760	30	23520324	0.690135
TCGA-GJ-A6C0-10A-01D-A30V-10	42	36959050	44	24151766	0.62377
TCGA-GJ-A9DB-10A-01D-A370-10	52	32938289	40	25631163	1.0116
TCGA-HP-A5MZ-10A-01D-A27I-10	27	33339159	12	21357719	1.44139
TCGA-HP-A5N0-10A-01D-A28X-10	41	34702679	26	21341703	0.969787
TCGA-K7-A5RF-10B-01D-A28X-10	37	34930438	22	22444744	1.08066
TCGA-K7-A6G5-10A-01D-A30V-10	46	33134469	32	27568945	1.19605
TCGA-K7-AAU7-10A-01D-A385-10	41	36106966	28	31149348	1.26323
TCGA-KR-A7K0-10A-01D-A33Q-10	38	29570429	15	21087993	1.80663
TCGA-KR-A7K2-10A-01D-A33Q-10	31	21619701	13	15917661	1.75569
TCGA-KR-A7K7-10A-01D-A33K-10	32	44745005	10	28575693	2.04363
TCGA-LG-A6GG-10A-01D-A30V-10	44	34955960	35	26577800	0.955834
TCGA-LG-A9QC-10A-01D-A370-10	29	33486981	12	25396983	1.83283
TCGA-MI-A75C-10A-01D-A32G-10	63	34928553	32	26076249	1.46979
TCGA-MI-A75E-10A-01D-A32G-10	58	30885981	33	21626781	1.23068
TCGA-MI-A75G-10A-01D-A32G-10	56	34603197	32	27336615	1.3825
TCGA-MI-A75H-10A-01D-A32G-10	30	30040636	18	21110570	1.17122
TCGA-MR-A520-10A-01D-A25V-10	50	31451243	14	20485455	2.32621
TCGA-MR-A8JO-10A-01D-A35Z-10	20	32639840	16	29111092	1.11486
TCGA-NI-A4U2-10A-01D-A28X-10	47	34484361	26	20983209	1.09995
TCGA-NI-A8LF-10A-01D-A35Z-10	32	27531531	24	23441745	1.13527
TCGA-PD-A5DF-10A-01D-A27I-10	37	36518965	12	28566095	2.41186
TCGA-RC-A6M4-10A-01D-A32G-10	26	37888568	32	20146214	0.432025
TCGA-RC-A6M5-10A-01D-A32G-10	30	39565024	28	29162150	0.789717
TCGA-RC-A6M6-10A-01D-A32G-10	40	34307011	25	24544435	1.1447
TCGA-T1-A6J8-10A-01D-A32G-10	36	28576205	28	22592963	1.01651
TCGA-UB-A7MA-10A-01D-A33Q-10	64	31566411	22	26938055	2.48255
TCGA-UB-A7MB-10A-01D-A33Q-10	124	39305488	122	28796366	0.74464
TCGA-UB-A7MC-10A-01D-A33Q-10	29	30218961	12	26434589	2.11402
TCGA-UB-A7MF-10A-01D-A33K-10	35	33352947	21	24697441	1.23415
TCGA-UB-AA0U-10A-01D-A385-10	33	28952772	13	21767852	1.90852
TCGA-UB-AA0V-10A-01D-A385-10	25	35090387	16	27450119	1.2223
TCGA-WJ-A86L-10A-01D-A38X-10	24	25435686	27	20126272	0.703343
TCGA-WQ-A9G7-10A-01D-A370-10	41	27880954	27	20612684	1.12266
TCGA-WQ-AB4B-10A-01D-A40P-10	29	30871521	17	23081505	1.27543
TCGA-WX-AA46-10A-01D-A38X-10	19	26297495	16	22797733	1.02946
TCGA-WX-AA47-10A-01D-A38X-10	42	31495928	14	26724622	2.54553
TCGA-XR-A8TD-10A-01D-A38X-10	31	39597760	18	27690546	1.20434
TCGA-XR-A8TF-10A-01D-A35Z-10	33	33742221	26	21325933	0.802186
TCGA-XR-A8TG-10A-01D-A35Z-10	30	31594734	24	22214052	0.878867
TCGA-ZP-A9D1-10B-01D-A385-10	25	29129909	26	25003589	0.825334
TCGA-ZP-A9D2-10B-01D-A385-10	30	33498142	31	22482716	0.649513
TCGA-ZP-A9D4-10A-01D-A370-10	26	33056605	22	24960279	0.892364
TCGA-ZS-A9CD-10A-01D-A370-10	42	31450657	29	25671957	1.18217
TCGA-ZS-A9CE-10A-01D-A370-10	29	39833033	28	20134865	0.523535
TCGA-ZS-A9CF-10A-01D-A385-10	22	29266459	26	21620175	0.625084
TCGA-ZS-A9CG-10A-01D-A370-10	16	26392723	19	24075939	0.768184

## Sheet: Table S4
Table S4: Somatic mutation ratio results for the East Asian set.
Individual ID	Total number of # mutations human haplotypes	Total length of haplotypes	Total number of # mutations on Neanderthal haplotypes	Total length of Neanderthal haplotypes	Mutation Ratio
TCGA-2V-A95S-10D-01D-A370-10	40	23	36687653	25301943	1.19941
TCGA-5C-AAPD-10A-01D-A38X-10	48	34	58075736	38161606	0.927672
TCGA-BC-A10W-11A-11D-A12Z-10	451	324	50092095	37897507	1.05311
TCGA-CC-5258-10A-01D-A12Z-10	340	238	49772919	33759059	0.968945
TCGA-CC-5259-10A-01D-A20W-10	67	46	47491085	29598965	0.907782
TCGA-CC-5260-10B-01D-A12Z-10	347	215	55132193	31464339	0.921095
TCGA-CC-5261-10A-01D-A12Z-10	513	277	50607635	36610777	1.33977
TCGA-CC-5262-10B-01D-A12Z-10	490	369	58393969	40585299	0.922934
TCGA-CC-5263-10B-01D-A12Z-10	364	224	44964706	26579332	0.960563
TCGA-CC-5264-10A-01D-A12Z-10	329	285	40191933	31923993	0.916916
TCGA-CC-A123-10A-01D-A12Z-10	325	186	54005209	36852753	1.19235
TCGA-CC-A1HT-10A-01D-A12Z-10	547	421	46679813	35366267	0.984386
TCGA-CC-A3M9-10A-01D-A20W-10	60	38	42999246	29206976	1.07249
TCGA-CC-A3MA-10A-01D-A20W-10	32	22	42449844	27435398	0.940075
TCGA-CC-A3MB-10A-01D-A20W-10	42	17	34669200	23889402	1.7024
TCGA-CC-A3MC-10A-01D-A22F-10	37	41	44233031	30583011	0.623952
TCGA-CC-A5UC-10A-01D-A28X-10	43	14	46235961	23568441	1.56564
TCGA-CC-A5UD-10A-01D-A28X-10	57	22	40513472	23930876	1.53042
TCGA-CC-A5UE-10A-01D-A28X-10	40	22	42378546	25792024	1.10656
TCGA-CC-A7IE-10A-01D-A385-10	54	42	41579442	30031946	0.928644
TCGA-CC-A7IF-10A-01D-A33K-10	64	44	47542498	29251282	0.894932
TCGA-CC-A7IG-10A-01D-A33K-10	66	50	39238195	29819575	1.00315
TCGA-CC-A7IH-10A-01D-A33K-10	118	83	41407408	29561558	1.01497
TCGA-CC-A7II-10A-01D-A33K-10	43	14	43663103	29165095	2.05158
TCGA-CC-A7IJ-10A-01D-A33Q-10	47	29	33667082	21397718	1.03006
TCGA-CC-A7IK-10A-01D-A33Q-10	53	33	38173651	27693289	1.16513
TCGA-CC-A7IL-10A-01D-A33Q-10	52	26	44912846	33365456	1.48579
TCGA-CC-A8HS-10A-01D-A35Z-10	40	22	41789654	31665000	1.37768
TCGA-CC-A8HT-10A-01D-A35Z-10	37	36	37161158	28968860	0.801201
TCGA-CC-A8HU-10A-01D-A35Z-10	32	21	35945280	28531114	1.2095
TCGA-CC-A8HV-10A-01D-A35Z-10	56	28	40608770	32605904	1.60586
TCGA-CC-A9FS-10A-01D-A370-10	53	28	35394566	30813522	1.64787
TCGA-CC-A9FU-10A-01D-A370-10	51	39	40685099	28699697	0.92246
TCGA-CC-A9FV-10A-01D-A370-10	27	24	38661695	28121465	0.818294
TCGA-CC-A9FW-10A-01D-A370-10	42	24	44550989	27928547	1.09706
TCGA-DD-A116-11A-11D-A12Z-10	251	128	46367091	32872493	1.39023
TCGA-DD-A119-10A-01D-A12Z-10	280	202	43693268	31764236	1.0077
TCGA-DD-A1EI-11A-11D-A12Z-10	383	222	54753659	34623801	1.09096
TCGA-DD-A39Y-11A-11D-A20W-10	58	25	41492509	26738133	1.49503
TCGA-DD-A3A3-11A-11D-A22F-10	53	35	38066092	26587486	1.05766
TCGA-DD-AAC8-10A-01D-A40U-10	62	38	42244192	28821042	1.11314
TCGA-DD-AAC9-10A-01D-A40U-10	52	38	51670254	41955816	1.11115
TCGA-DD-AACA-10A-01D-A40U-10	48	26	45948166	34539974	1.38778
TCGA-DD-AACB-10A-01D-A40U-10	44	28	39862492	30490358	1.20197
TCGA-DD-AACC-10A-01D-A40U-10	52	27	46622324	30213496	1.24809
TCGA-DD-AACD-10A-01D-A40U-10	29	22	42204328	32307194	1.00906
TCGA-DD-AACE-10A-01D-A40U-10	37	29	40558696	28202786	0.88718
TCGA-DD-AACF-10A-01D-A40U-10	59	26	37005065	25386685	1.55677
TCGA-DD-AACG-10A-01D-A40U-10	49	30	47984370	35092374	1.1945
TCGA-DD-AACH-10A-01D-A40U-10	46	34	39394812	29438188	1.011
TCGA-DD-AACI-10A-01D-A40U-10	57	56	42538759	24015379	0.574634
TCGA-DD-AACJ-10A-01D-A40U-10	60	35	36654339	28136883	1.31593
TCGA-DD-AACK-10A-01D-A40U-10	50	37	44140878	37329980	1.14284
TCGA-DD-AACL-10A-01D-A40U-10	35	31	45027342	27780422	0.696577
TCGA-DD-AACM-10A-01D-A40U-10	31	35	41710272	29759902	0.631949
TCGA-DD-AACN-10A-01D-A40U-10	29	24	27217579	21692637	0.963052
TCGA-DD-AACO-10A-01D-A40U-10	28	13	40082074	26951418	1.44826
TCGA-DD-AACP-10A-01D-A40U-10	64	40	38251148	30430934	1.27289
TCGA-DD-AACQ-10A-01D-A40U-10	54	37	36224636	25497566	1.02728
TCGA-DD-AACS-10A-01D-A40U-10	40	12	41091704	29753764	2.41361
TCGA-DD-AACT-10A-01D-A40U-10	50	41	43716016	31370254	0.875112
TCGA-DD-AACU-10A-01D-A40U-10	45	30	44115232	35208856	1.19717
TCGA-DD-AACV-10A-01D-A40U-10	34	30	44205235	28658487	0.734746
TCGA-DD-AACW-10A-01D-A40U-10	31	36	39029230	29317724	0.646844
TCGA-DD-AACX-10A-01D-A40U-10	38	17	39806599	24982097	1.40284
TCGA-DD-AACY-10A-01D-A40U-10	33	19	46203721	34087743	1.28139
TCGA-DD-AACZ-10A-01D-A40U-10	40	36	41702577	28466343	0.758449
TCGA-DD-AAD0-10A-01D-A40U-10	38	20	39256545	18792617	0.909555
TCGA-DD-AAD1-10A-01D-A40U-10	33	28	40795306	30038934	0.867821
TCGA-DD-AAD2-10A-01D-A40U-10	34	16	46882178	32506910	1.47342
TCGA-DD-AAD3-10A-01D-A40U-10	28	22	43785450	31359446	0.911536
TCGA-DD-AAD5-10A-01D-A40U-10	31	20	34697895	22674579	1.0129
TCGA-DD-AAD6-10A-01D-A40U-10	64	30	34718468	22750478	1.39794
TCGA-DD-AAD8-10A-01D-A40U-10	58	36	44149376	33825110	1.23436
TCGA-DD-AADA-10A-01D-A40U-10	48	31	38916320	30674786	1.22048
TCGA-DD-AADB-10A-01D-A40U-10	45	38	32557780	23820658	0.866419
TCGA-DD-AADC-10A-01D-A40U-10	52	29	39927265	28113413	1.26255
TCGA-DD-AADD-10A-01D-A40U-10	42	37	40788767	31027369	0.863479
TCGA-DD-AADE-10A-01D-A40U-10	42	27	47732185	37348361	1.21715
TCGA-DD-AADF-10A-01D-A40U-10	58	18	35706130	19485164	1.7584
TCGA-DD-AADG-10A-01D-A40U-10	54	32	39745521	28237831	1.19891
TCGA-DD-AADI-10A-01D-A40U-10	54	44	41874302	27979420	0.820035
TCGA-DD-AADJ-10A-01D-A40U-10	28	20	43481803	27854313	0.896836
TCGA-DD-AADK-10A-01D-A40U-10	27	27	41809412	34309796	0.820624
TCGA-DD-AADL-10A-01D-A40U-10	48	24	42480544	26806632	1.26207
TCGA-DD-AADM-10A-01D-A40U-10	57	46	41033984	33553702	1.01324
TCGA-DD-AADN-10A-01D-A40U-10	61	40	42918314	33301626	1.18329
TCGA-DD-AADO-10A-01D-A40U-10	65	50	52654651	38194445	0.942989
TCGA-DD-AADP-10A-01D-A38X-10	45	25	49948973	32595543	1.17464
TCGA-DD-AADQ-10A-01D-A40U-10	52	47	42963568	35356504	0.910488
TCGA-DD-AADR-10A-01D-A40U-10	36	31	37159446	30079426	0.940029
TCGA-DD-AADS-10A-01D-A40U-10	40	30	43299723	31135709	0.958765
TCGA-DD-AADU-10A-01D-A40U-10	34	36	39649303	35315899	0.841223
TCGA-DD-AADV-10A-01D-A38X-10	39	25	42016849	27779643	1.0314
TCGA-DD-AADW-10A-01D-A38X-10	34	30	40292990	29937452	0.84206
TCGA-DD-AADY-10A-01D-A40U-10	42	17	39337630	28977116	1.8199
TCGA-DD-AAE0-10A-01D-A40U-10	36	24	36800756	23287442	0.949197
TCGA-DD-AAE1-10A-01D-A40U-10	43	33	38868380	22026778	0.73843
TCGA-DD-AAE2-10A-01D-A40U-10	34	33	39386484	33165844	0.867579
TCGA-DD-AAE3-10A-01D-A40U-10	61	38	42974207	28641549	1.06988
TCGA-DD-AAE4-10A-01D-A40U-10	46	18	39560003	21496673	1.38867
TCGA-DD-AAE7-10A-01D-A40U-10	79	40	56497233	36822655	1.28723
TCGA-DD-AAE8-10A-01D-A40U-10	43	29	39663788	31197844	1.16627
TCGA-DD-AAE9-10A-01D-A40U-10	46	28	45473168	29426120	1.06311
TCGA-DD-AAEA-10A-01D-A40U-10	69	31	52051724	36260222	1.55054
TCGA-DD-AAEB-10A-01D-A40U-10	49	20	41665290	27680180	1.62765
TCGA-DD-AAED-10A-01D-A40U-10	40	18	44413409	32383697	1.62032
TCGA-DD-AAEE-10A-01D-A40U-10	55	38	46865844	33287278	1.02802
TCGA-DD-AAEG-10A-01D-A38X-10	42	26	39830056	26372734	1.0696
TCGA-DD-AAEH-10A-01D-A40U-10	45	34	33118084	25214222	1.00766
TCGA-DD-AAEI-10A-01D-A40U-10	35	23	41384885	28655961	1.05369
TCGA-DD-AAEK-10A-01D-A40U-10	32	20	38995083	22993091	0.943425
TCGA-DD-AAVP-10A-01D-A40U-10	39	19	36158926	28876526	1.63923
TCGA-DD-AAVQ-10A-01D-A40U-10	41	32	48711413	38422261	1.01062
TCGA-DD-AAVR-10A-01D-A40U-10	36	30	43433062	28070386	0.775549
TCGA-DD-AAVS-10A-01D-A40U-10	25	20	40784145	28057267	0.859932
TCGA-DD-AAVU-10A-01D-A40U-10	40	33	40871031	28701315	0.851201
TCGA-DD-AAVV-10A-01D-A40U-10	48	35	40447062	33338168	1.13039
TCGA-DD-AAVW-10A-01D-A40U-10	32	23	40552043	29322821	1.00604
TCGA-DD-AAVX-10A-01D-A40U-10	43	28	40652344	30308172	1.14494
TCGA-DD-AAVY-10A-01D-A40U-10	58	33	33885638	26954512	1.39807
TCGA-DD-AAVZ-10A-01D-A40U-10	40	32	37785907	24127097	0.798151
TCGA-DD-AAW0-10A-01D-A40U-10	30	28	40801574	28858426	0.757808
TCGA-DD-AAW1-10A-01D-A40P-10	55	36	49443770	34138514	1.05486
TCGA-DD-AAW2-10A-01D-A40P-10	28	19	34851931	27752175	1.17348
TCGA-DD-AAW3-10A-01D-A40P-10	29	23	28288045	21273655	0.94822
TCGA-ED-A459-10A-01D-A25V-10	59	28	43414470	21989724	1.06728
TCGA-ED-A4XI-10A-01D-A25V-10	29	22	40983793	22842863	0.734706
TCGA-ED-A5KG-10A-01D-A27I-10	27	17	36652285	26648585	1.15475
TCGA-ED-A66X-10A-01D-A30V-10	47	28	48260763	25781985	0.896731
TCGA-ED-A66Y-10A-01D-A30V-10	41	34	46049348	34469128	0.902634
TCGA-ED-A7PX-10A-01D-A34Z-10	46	20	44698358	33869772	1.7428
TCGA-ED-A7PY-10A-01D-A33Q-10	39	21	37452754	24593092	1.21948
TCGA-ED-A7PZ-10A-01D-A33Q-10	46	30	42622667	30332383	1.0912
TCGA-ED-A7XO-10A-01D-A34Z-10	34	18	40769065	26591091	1.232
TCGA-ED-A7XP-10A-01D-A34Z-10	24	15	33573976	24547480	1.16983
TCGA-ED-A82E-10A-01D-A34Z-10	28	39	50021876	31438750	0.451231
TCGA-ED-A8O5-10A-01D-A35Z-10	41	29	39625463	27781859	0.991226
TCGA-ED-A8O6-10A-01D-A35Z-10	34	20	36150110	27480250	1.29229
TCGA-ED-A97K-10A-01D-A385-10	43	35	46865970	28866172	0.756714
TCGA-FV-A4ZQ-10A-01D-A25V-10	26	14	38845367	23342005	1.11595
TCGA-G3-A25U-10A-01D-A16V-10	259	159	50036552	30146430	0.981412
TCGA-G3-A25Y-10A-01D-A16V-10	241	151	55119421	34761833	1.00656
TCGA-G3-A25Z-10A-01D-A16V-10	204	176	54806069	37721039	0.79776
TCGA-G3-A3CH-11A-11D-A22F-10	41	40	47987338	36334126	0.77609
TCGA-G3-A3CK-10A-01D-A20W-10	47	26	40780965	26758669	1.18613
TCGA-G3-A7M5-10A-01D-A33Q-10	83	42	52242812	25330116	0.958163
TCGA-G3-A7M8-10A-01D-A33Q-10	76	27	38178033	22450937	1.65528
TCGA-G3-AAUZ-10A-01D-A385-10	48	28	37323512	26446062	1.21468
TCGA-G3-AAV0-10A-01D-A370-10	41	20	41173943	30250487	1.50613
TCGA-G3-AAV1-10A-01D-A385-10	58	21	41809818	29851634	1.97196
TCGA-G3-AAV7-10A-01D-A385-10	23	19	41783697	34244883	0.992117
TCGA-RC-A7S9-10A-02D-A33Q-10	26	21	40261750	32052134	0.98564
TCGA-RC-A7SB-10A-01D-A34Z-10	41	28	38519782	25919052	0.985283
TCGA-RC-A7SF-10A-01D-A34Z-10	58	32	44097283	20407861	0.83881
TCGA-RC-A7SH-10A-01D-A385-10	41	34	43466473	33943523	0.941689
TCGA-RC-A7SK-10A-01D-A34Z-10	28	30	41908641	32708477	0.72844
TCGA-UB-A7ME-10A-01D-A33K-10	36	40	34983733	26159733	0.672992
TCGA-ZP-A9CZ-10A-01D-A385-10	46	25	38165454	28448456	1.37153

## Sheet: Table S5
Table S5: Summarized Variant Effect Predictor results on Neanderthal and modern haplotypes for the European set.
gene	Number_high_impact_somatic_mutations_on_modern_haplotypes	Number_not_high_impact_somatic_mutations_on_modern_haplotypes	proportion_high_impact_somatic_mutations_on_modern_haplotypes	Number_high_impact_somatic_mutations_on_Neanderthal_haplotypes	Number_not_high_impact_somatic_mutations_on_Neanderthal_haplotypes	proportion_high_impact_somatic_mutations_on_Neanderthal_haplotypes	pval	pvalAdj
AHNAK2	1	494	0.0020202	0	71	0	1	1
AKR1E2	2	50	0.0384615	0	8	0	1	1
APTX	0	29	0	0	16	0	1	1
ATRN	1	108	0.00917431	0	21	0	1	1
BUD13	0	24	0	0	6	0	1	1
CAST	1	138	0.00719424	0	32	0	1	1
CCDC38	0	51	0	0	29	0	1	1
CDK18	0	30	0	0	3	0	1	1
CHD1L	2	350	0.00568182	0	17	0	1	1
CP	0	63	0	0	12	0	1	1
DDX60L	1	90	0.010989	0	48	0	1	1
EEPD1	0	62	0	0	15	0	1	1
EPHA8	0	45	0	1	8	0.111111	0.166667	1
GALNS	0	72	0	0	12	0	1	1
IL10RA	0	31	0	0	4	0	1	1
INPP5F	1	67	0.0147059	0	10	0	1	1
KIF16B	1	112	0.00884956	0	51	0	1	1
KIF6	1	134	0.00740741	0	16	0	1	1
LARS1	0	54	0	0	56	0	1	1
LOC105371419	1	2	0.333333	0	2	0	1	1
LOC105373506	0	21	0	0	3	0	1	1
LOC107984242	0	5	0	0	2	0	1	1
LOC107986798	0	1	0	0	1	0	1	1
MATN2	1	85	0.0116279	0	18	0	1	1
MIA-RAB4B	0	155	0	0	5	0	1	1
MUC5B	2	1038	0.00192308	0	293	0	1	1
MYL2	0	8	0	0	2	0	1	1
NMS	0	47	0	0	4	0	1	1
NMUR2	0	18	0	0	12	0	1	1
NPHP3	0	375	0	0	83	0	1	1
NT5DC3	1	115	0.00862069	0	27	0	1	1
OAS3	0	34	0	0	65	0	1	1
P2RX7	0	92	0	0	15	0	1	1
PABPC4	0	66	0	0	47	0	1	1
PAQR8	0	49	0	0	14	0	1	1
PARD3	0	179	0	0	36	0	1	1
PCSK9	0	23	0	0	15	0	1	1
PDE5A	0	98	0	0	13	0	1	1
PKP2	0	35	0	0	7	0	1	1
PLAC8L1	0	11	0	1	17	0.0555556	1	1
PLK4	0	29	0	0	3	0	1	1
PODN	0	59	0	0	14	0	1	1
PRDM5	1	69	0.0142857	0	51	0	1	1
PTDSS2	1	25	0.0384615	0	11	0	1	1
QDPR	0	23	0	0	3	0	1	1
RABL3	1	13	0.0714286	0	4	0	1	1
RARS1	0	15	0	0	13	0	1	1
RCSD1	0	45	0	0	12	0	1	1
RNF216	1	115	0.00862069	0	5	0	1	1
RNH1	0	25	0	0	9	0	1	1
ROR2	1	92	0.0107527	0	21	0	1	1
ROS1	0	144	0	0	53	0	1	1
RPL7A	0	42	0	0	36	0	1	1
SAFB2	0	30	0	0	4	0	1	1
SCTR-AS1	0	15	0	0	6	0	1	1
SEC14L3	0	37	0	0	3	0	1	1
SLAMF9	0	21	0	0	6	0	1	1
SLC15A1	0	83	0	0	4	0	1	1
SLC25A32	0	30	0	0	4	0	1	1
SPIRE2	2	26	0.0714286	0	10	0	1	1
STAM	0	53	0	0	13	0	1	1
SYNC	0	23	0	0	7	0	1	1
SYTL2	0	56	0	0	5	0	1	1
TRAPPC2L	0	46	0	0	3	0	1	1
UBE2F-SCLY	3	114	0.025641	1	109	0.00909091	0.622385	1
UBE4B	2	69	0.028169	0	5	0	1	1
UBR5	2	81	0.0240964	0	14	0	1	1
VNN1	0	32	0	0	8	0	1	1
VOPP1	0	46	0	0	10	0	1	1
VPS53	0	96	0	0	10	0	1	1
ZCCHC2	0	12	0	1	21	0.0454545	1	1
ZNF280D	0	97	0	0	3	0	1	1
To assess whether the somatic mutations were more disruptive on Neanderthal introgressed haplotypes compared to modern haplotypes a Fisher’s Exact test was performed to test whether the proportion of disruptive variants differed on Neanderthal introgressed and modern haplotypes. Correction for multiple testing was performed using the Bonferroni correction method.

## Sheet: Table S6
Table S6: Summarized Variant Effect Predictor results on Neanderthal and modern haplotypes for the East Asian set.
gene	Number_high_impact_somatic_mutations_on_modern_haplotypes	Number_not_high_impact_somatic_mutations_on_modern_haplotypes	proportion_high_impact_somatic_mutations_on_modern_haplotypes	Number_high_impact_somatic_mutations_on_Neanderthal_haplotypes	Number_not_high_impact_somatic_mutations_on_Neanderthal_haplotypes	proportion_high_impact_somatic_mutations_on_Neanderthal_haplotypes	pval	pvalAdj
ABI3BP	0	89	0	0	18	0	1	1
ACSBG2	0	73	0	0	6	0	1	1
ADAMTS20	1	56	0.0175439	0	12	0	1	1
AKAP10	0	22	0	0	5	0	1	1
AKR1E2	0	40	0	0	8	0	1	1
ARHGEF10	0	172	0	0	26	0	1	1
ARHGEF16	1	17	0.0555556	0	12	0	1	1
ASCC3	1	92	0.0107527	0	6	0	1	1
ATL2	0	22	0	0	4	0	1	1
ATP8B1	0	109	0	0	20	0	1	1
C12orf60	1	153	0.00649351	0	11	0	1	1
CAMK1D	1	106	0.00934579	0	17	0	1	1
CCDC102B	0	51	0	0	15	0	1	1
CCDC180	0	308	0	0	76	0	1	1
CEP164	1	59	0.0166667	0	7	0	1	1
CEP83	0	71	0	0	8	0	1	1
CFAP74	0	59	0	0	14	0	1	1
COA1	0	54	0	0	14	0	1	1
DNAH8-AS1	1	83	0.0119048	1	25	0.0384615	0.418515	1
DPYSL3	0	51	0	0	35	0	1	1
EDNRB	4	52	0.0714286	0	8	0	1	1
EP400P1	0	24	0	0	10	0	1	1
FXYD5	0	27	0	0	6	0	1	1
GALNT9	0	75	0	0	21	0	1	1
GAS7	0	67	0	0	12	0	1	1
GK5	1	51	0.0192308	0	6	0	1	1
GRK4	0	29	0	0	4	0	1	1
HECW1	0	121	0	0	19	0	1	1
HNRNPK	0	22	0	0	6	0	1	1
INPP5F	0	65	0	0	9	0	1	1
IQGAP1	0	44	0	0	20	0	1	1
ITIH4	0	64	0	0	6	0	1	1
ITIH4-AS1	0	14	0	0	0	NaN	1	1
JAKMIP2-AS1	0	122	0	0	38	0	1	1
KLHL30	0	30	0	0	7	0	1	1
LARS1	0	31	0	0	39	0	1	1
LOC101929732	0	19	0	0	5	0	1	1
LOC105372255	0	50	0	0	4	0	1	1
LOX	0	18	0	0	8	0	1	1
MOB3C	0	16	0	0	4	0	1	1
MYO5C	1	78	0.0126582	0	13	0	1	1
MYPN	0	45	0	0	15	0	1	1
NET1	0	16	0	0	3	0	1	1
NLRC3	0	50	0	0	13	0	1	1
OAS1	0	6	0	0	24	0	1	1
OXCT1	1	39	0.025	0	3	0	1	1
PDE4A	0	22	0	0	5	0	1	1
POLRMT	0	37	0	0	6	0	1	1
PRKAA2	0	27	0	0	8	0	1	1
PTPN14	0	89	0	0	111	0	1	1
QRFPR	0	24	0	0	9	0	1	1
RANBP3-DT	0	52	0	0	15	0	1	1
RASGEF1A	0	27	0	0	7	0	1	1
RBM17	0	16	0	0	6	0	1	1
RDM1P5	0	60	0	0	26	0	1	1
RFX2	1	122	0.00813008	0	21	0	1	1
SEC24B	1	29	0.0333333	1	4	0.2	0.268908	1
SKP2	0	40	0	0	13	0	1	1
SLC36A2	0	12	0	0	7	0	1	1
SNAP29	0	11	0	0	4	0	1	1
ST20-MTHFS	0	67	0	0	34	0	1	1
STX11	0	13	0	0	8	0	1	1
SURF4	0	19	0	0	2	0	1	1
TMEM63A	0	72	0	0	32	0	1	1
TMPRSS7	1	29	0.0333333	0	5	0	1	1
TNS2	1	45	0.0217391	0	17	0	1	1
UNC13C	1	182	0.00546448	1	25	0.0384615	0.233852	1
UTP20	0	65	0	0	15	0	1	1
ZNF598	0	41	0	0	5	0	1	1
To assess whether the somatic mutations were more disruptive on Neanderthal introgressed haplotypes compared to modern haplotypes a Fisher’s Exact test was performed to test whether the proportion of disruptive variants differed on Neanderthal introgressed and modern haplotypes. Correction for multiple testing was performed using the Bonferroni correction method.

## Sheet: Table S7
Table S7. Allele specific expression of Neanderthal alleles for genes in Europeans. Median proportion of reads supporting the Neanderthal alleles in each gene with at least 5 samples. Each gene is also annotated with whether the gene shows enrichment of somatic mutations on Neanderthal haplotypes or was not significant.
gene	num_samples	somatic_enrichment	median_proportion_reads_supporting_Neanderthal_allele	IQR
ACAD11	32	NotSig	0.527864	0.1
AFMID	35	NotSig	0.344444	0.209824
AGXT2	8	NotSig	0.373913	0.15483
AKIP1	5	NotSig	0.464286	0.019943
AKR1C4	21	NotSig	0.395349	0.205128
ALDOB	33	NotSig	0.515099	0.135375
ALG12	13	NotSig	0.5	0.2
ALG2	31	NotSig	0.457143	0.148892
ALKBH1	6	NotSig	0.521429	0.467857
ALPK3	8	NotSig	0.538328	0.142803
AMBP	5	NotSig	0.423077	0.156371
ANKRD11	7	NotSig	0.5	0.280952
ANKRD52	5	NotSig	0.454545	0.207792
ANXA11	27	NotSig	0.565217	0.126606
AP5Z1	5	NotSig	0.266667	0.328947
ARHGEF19	7	NotSig	0.636364	0.345694
ARMC7	5	NotSig	0.6	0.149068
ASAH1	10	NotSig	0.522527	0.392614
ASAP1	13	NotSig	0.537433	0.100962
ATF3	10	NotSig	0.570724	0.123169
ATRN	18	Neand	0.437981	0.120503
BCL2L13	37	NotSig	0.518519	0.158385
BMP1	5	NotSig	0.714286	0.414286
BRAT1	31	NotSig	0.5	0.191098
BRIX1	16	NotSig	0.524706	0.196276
BUD13	5	Neand	0.55	0.214286
BYSL	6	NotSig	0.545507	0.273874
C12orf43	8	NotSig	0.567647	0.173864
C17orf49	6	NotSig	0.754762	0.359642
CACNA1H	10	NotSig	0.530039	0.17273
CCDC106	9	NotSig	0.625	0.166667
CCDC152	5	NotSig	0.368421	0.0840108
CCDC93	10	NotSig	0.636364	0.248901
CEBPG	7	NotSig	0.583333	0.121747
CEP89	6	NotSig	0.527273	0.225175
CERS2	6	NotSig	0.503319	0.112718
CFAP73	20	NotSig	0.531286	0.099045
CHFR	7	NotSig	0.4	0.240368
CLDN1	8	NotSig	0.497182	0.166871
CLDN14	5	NotSig	0.52	0.0357143
CLDN14-AS1	5	NotSig	0.52	0.0357143
CLDN16	8	NotSig	0.497182	0.166871
COPS7B	7	NotSig	0.515625	0.171361
COQ5	25	NotSig	0.5	0.182353
COQ8B	12	NotSig	0.567927	0.305832
CP	21	Neand	0.531601	0.145465
CTDP1	9	NotSig	0.5	0.115385
CTIF	5	NotSig	0.533333	0.0833333
CYP2C8	36	NotSig	0.505869	0.167118
CYP2C9	21	NotSig	0.5	0.0977444
DAB1	6	NotSig	0.540741	0.155271
DAGLB	6	NotSig	0.464286	0.215357
DBNDD1	19	NotSig	0.467742	0.12402
DCBLD1	7	NotSig	0.489474	0.131836
DDX54	20	NotSig	0.531286	0.099045
DDX60	11	NotSig	0.457895	0.0941176
DENND1C	6	NotSig	0.331818	0.162063
DGCR6L	10	NotSig	0.506384	0.112502
DGCR8	5	NotSig	0.6	0.1
DHTKD1	14	NotSig	0.441558	0.162972
DISP1	5	NotSig	0.4	0.195833
DNAH14	7	NotSig	0.428571	0.350595
DNAJC21	22	NotSig	0.596896	0.136388
DNPH1	35	NotSig	0.443299	0.164318
DTX1	7	NotSig	0.5	0.357603
ECHDC2	6	NotSig	0.516234	0.229542
ECPAS	8	NotSig	0.410526	0.242898
EDNRB	7	NotSig	0.473684	0.0794118
EDNRB-AS1	7	NotSig	0.473684	0.0794118
EEF1A2	25	NotSig	0.465909	0.201769
EFEMP1	7	NotSig	0.46875	0.0148063
EHD2	6	NotSig	0.494444	0.0978004
ELOVL5	10	NotSig	0.328671	0.214286
ELP1	6	NotSig	0.445175	0.0975877
EPN1	14	NotSig	0.500923	0.114792
EPRS1	19	NotSig	0.470588	0.388942
ERAP1	39	NotSig	0.581349	0.216928
ETAA1	22	NotSig	0.547619	0.158654
F5	19	NotSig	0.52381	0.256547
FAM20B	5	NotSig	0.6	0.242857
FANCA	5	NotSig	0.545455	0.233333
FAT1	11	NotSig	0.538323	0.16931
FCRLB	6	NotSig	0.448637	0.255121
FGL1	9	NotSig	0.492556	0.72566
FRZB	14	NotSig	0.553977	0.244281
FYCO1	8	NotSig	0.485294	0.100437
GALT	9	NotSig	0.454545	0.15415
GATC	6	NotSig	0.483333	0.0424242
GCFC2	6	NotSig	0.654762	0.30473
GOLGA3	9	NotSig	0.4375	0.115385
GRB10	18	NotSig	0.662338	0.249739
GSDME	9	NotSig	0.409091	0.125
GTPBP2	9	NotSig	0.461538	0.0384615
GUCD1	5	NotSig	0.444444	0.214047
GYS2	8	NotSig	0.452993	0.13919
HAL	44	NotSig	0.442222	0.171344
HDAC10	7	NotSig	0.424194	0.21336
HDAC7	43	NotSig	0.538462	0.145038
HEBP2	5	NotSig	0.4	0.204545
HELZ2	42	NotSig	0.547222	0.193193
HHEX	8	NotSig	0.567766	0.0596514
HSPG2	8	NotSig	0.535416	0.0443933
IARS1	10	NotSig	0.505814	0.4037
IL1RAP	24	NotSig	0.677983	0.125162
INPP5A	6	NotSig	0.532051	0.263278
ISLR	26	NotSig	0.557891	0.147794
ITGA6	10	NotSig	0.480769	0.0563636
ITIH2	15	NotSig	0.651992	0.229109
ITPR2	37	NotSig	0.555556	0.155556
KIAA1217	9	NotSig	0.5	0.333333
LAMB3	6	NotSig	0.679998	0.315358
LARS1	61	Neand	0.546634	0.136988
LDLRAD2	8	NotSig	0.535416	0.0443933
LGALS3	20	NotSig	0.53458	0.170796
LOC102724748	37	NotSig	0.581395	0.223746
LONP1	11	NotSig	0.494678	0.0562811
LPIN1	10	NotSig	0.552381	0.133428
LRRFIP1	9	NotSig	0.583333	0.286325
LURAP1L	6	NotSig	0.404891	0.181612
MAD2L1BP	9	NotSig	0.462963	0.12069
MAP3K20	8	NotSig	0.438095	0.252997
MAP3K20-AS1	8	NotSig	0.438095	0.252997
MAPK8IP2	5	NotSig	0.708333	0.3125
MAT1A	9	NotSig	0.376923	0.142857
MCL1	6	NotSig	0.466094	0.088
MED20	6	NotSig	0.65	0.35
MGMT	41	NotSig	0.528849	0.210688
MICOS13	9	NotSig	0.45614	0.0444243
MIR497HG	6	NotSig	0.754762	0.359642
MLLT1	10	NotSig	0.5	0.167308
MMP7	18	NotSig	0.558254	0.350658
MOB2	39	NotSig	0.37931	0.214682
MORC3	6	NotSig	0.470238	0.146
MRM2	5	NotSig	0.591398	0.00909091
MRPS35	41	NotSig	0.464286	0.158962
MTMR11	11	NotSig	0.5625	0.316793
MTRR	6	NotSig	0.535885	0.0952567
MTTP	10	NotSig	0.567042	0.109555
MYH14	14	NotSig	0.511398	0.11247
MYOF	9	NotSig	0.628571	0.140945
NCOA3	12	NotSig	0.461905	0.197424
NDUFAF5	5	NotSig	0.52459	0.138462
NKX6-2	6	NotSig	0.532051	0.263278
NNT	9	NotSig	0.539642	0.155511
NOL8	5	NotSig	0.692308	0.20979
NOM1	8	NotSig	0.416667	0.230092
NPHP3-ACAD11	32	NotSig	0.527864	0.1
NRF1	8	NotSig	0.559524	0.258013
NTN4	14	NotSig	0.5	0.0783287
NUP98	8	NotSig	0.677941	0.244275
OAS1	70	NotSig	0.704722	0.125293
OAS2	48	NotSig	0.502329	0.171216
ODF3B	7	NotSig	0.575758	0.0901598
OGFR	5	NotSig	0.450704	0.105072
OMA1	6	NotSig	0.540741	0.155271
PABPC4	27	Neand	0.618182	0.176751
PABPC4-AS1	27	NotSig	0.6	0.176751
PALM2AKAP2	17	NotSig	0.5	0.121795
PCK1	14	NotSig	0.446076	0.336865
PCLAF	9	NotSig	0.529412	0.307692
PCM1	8	NotSig	0.561361	0.408113
PCSK9	11	Neand	0.52381	0.205303
PELP1	62	NotSig	0.477442	0.227674
PFAS	6	NotSig	0.355769	0.291521
PIGM	40	NotSig	0.559028	0.34876
PIGN	30	NotSig	0.455769	0.210982
PLA2G2A	13	NotSig	0.464789	0.290183
PMEPA1	5	NotSig	0.636364	0.0666667
PNO1	75	NotSig	0.466667	0.15368
POLR1C	40	NotSig	0.509139	0.130159
POLR1D	19	NotSig	0.511111	0.219258
PRPF8	16	NotSig	0.493575	0.217838
PRSS23	6	NotSig	0.472222	0.183394
PXMP2	18	NotSig	0.773025	0.166211
QDPR	13	Neand	0.467391	0.0828608
RAB3GAP2	10	NotSig	0.448661	0.207209
RAB7A	12	NotSig	0.512279	0.0567631
RARS1	54	Neand	0.511669	0.149602
RITA1	18	NotSig	0.378676	0.192255
RNASEK-C17orf49	6	NotSig	0.754762	0.359642
RNF126	7	NotSig	0.466667	0.569597
RNF20	5	NotSig	0.28	0.25
RNH1	33	Neand	0.55	0.115385
RTCB	57	NotSig	0.453125	0.0847396
SAFB2	8	Neand	0.522554	0.166293
SCAF8	5	NotSig	0.294118	0.150436
SCYL3	15	NotSig	0.571429	0.15609
SEC23IP	17	NotSig	0.47541	0.164983
SETDB1	6	NotSig	0.40863	0.228799
SIGIRR	46	NotSig	0.579167	0.242868
SKP2	6	NotSig	0.464286	0.16317
SLC15A4	33	NotSig	0.483871	0.157509
SLC17A5	5	NotSig	0.65	0.226667
SLC18B1	6	NotSig	0.448485	0.42704
SLC22A7	13	NotSig	0.478571	0.2
SLC39A5	20	NotSig	0.546939	0.138029
SLC8B1	19	NotSig	0.516129	0.0999269
SLCO1B1	35	NotSig	0.52	0.163947
SMIM13	7	NotSig	0.416667	0.370686
SMO	7	NotSig	0.5	0.207862
SSRP1	14	NotSig	0.516681	0.102649
STAT2	18	NotSig	0.581927	0.158414
SULF2	16	NotSig	0.533784	0.188157
TAF8	5	NotSig	0.9	0.0922619
TBC1D1	18	NotSig	0.520751	0.161428
TCF25	33	NotSig	0.471698	0.191919
TENT4A	5	NotSig	0.666667	0.128571
TGFBRAP1	8	NotSig	0.45	0.31391
TM7SF3	26	NotSig	0.548216	0.123575
TMEM123	24	NotSig	0.520104	0.135613
TMEM131L	8	NotSig	0.515625	0.0718487
TMEM41B	9	NotSig	0.5	0.10989
TMEM63A	12	NotSig	0.389189	0.22464
TMEM63B	27	NotSig	0.497965	0.111923
TNKS1BP1	17	NotSig	0.481664	0.053116
TNS2	29	NotSig	0.5	0.0890778
TPRG1L	15	NotSig	0.540541	0.364756
TRNT1	7	NotSig	0.538462	0.162166
TSHZ1	7	NotSig	0.461538	0.144498
TTC23L	16	NotSig	0.524706	0.196276
UBE3C	5	NotSig	0.692308	0.166667
UBR5	6	Neand	0.342308	0.321154
UGP2	5	NotSig	0.504043	0.108275
VAV1	5	NotSig	0.481481	0.159715
WDR11	5	NotSig	0.5	0.0839161
WRAP73	12	NotSig	0.623482	0.254149
XPO5	10	NotSig	0.575188	0.108333
YTHDF1	30	NotSig	0.5	0.176192
ZBED4	13	NotSig	0.5	0.2
ZBED5	13	NotSig	0.545455	0.142857
ZNF143	15	NotSig	0.583333	0.21468
ZNF22	14	NotSig	0.455343	0.106908
ZNF274	6	NotSig	0.521429	0.176663
ZNF276	22	NotSig	0.474937	0.192614
ZNF579	23	NotSig	0.511364	0.170896
ZNF598	7	NotSig	0.522727	0.0496576

## Sheet: Table S8
Table S8. Allele specific expression of Neanderthal alleles for genes in East Asians. Median proportion of reads supporting the Neanderthal alleles in each gene with at least 5 samples. Each gene is also annotated with whether the gene shows enrichment of somatic mutations on Neanderthal haplotypes or was not significant.
gene	num_samples	somatic_enrichment	median_proportion_reads_supporting_Neanderthal_allele	IQR
ABCB11	16	NotSig	0.511529	0.125679
ABHD18	6	NotSig	0.366667	0.145912
ACAD11	27	NotSig	0.480769	0.206451
ACAP2	5	NotSig	0.636364	0.214286
AGXT	21	NotSig	0.591549	0.150477
AIFM2	13	NotSig	0.666667	0.0769231
AKAP10	13	Neand	0.426471	0.314904
AKR1C4	13	NotSig	0.416667	0.0615385
ALG12	12	NotSig	0.553977	0.133739
ALPK3	5	NotSig	0.45	0.0863248
AMBP	14	NotSig	0.634038	0.371525
ANKRD11	11	NotSig	0.520833	0.21804
ANKRD16	24	NotSig	0.533333	0.165909
ARHGAP42	11	NotSig	0.583333	0.280826
ARHGEF12	11	NotSig	0.59127	0.148923
ARHGEF16	7	Neand	0.5	0.569444
ASGR1	10	NotSig	0.512211	0.781448
ATF3	25	NotSig	0.5	0.256322
ATG4D	6	NotSig	0.57265	0.0515094
ATP8B1	13	Neand	0.5	0.215385
BBS2	8	NotSig	0.454212	0.37571
BCL9L	10	NotSig	0.484217	0.159091
BRIX1	8	NotSig	0.468627	0.0864796
C1orf174	30	NotSig	0.46195	0.442331
C1orf52	20	NotSig	0.458333	0.331408
C1QC	5	NotSig	0.475	0.10099
C1R	8	NotSig	0.541021	0.0458581
C6	13	NotSig	0.565719	0.13195
CAPG	6	NotSig	0.541958	0.0719283
CAPN2	12	NotSig	0.341346	0.314216
CCDC152	38	NotSig	0.361905	0.147877
CCN1	9	NotSig	0.573529	0.0831721
CD34	5	NotSig	0.545455	0.164484
CDC42BPA	5	NotSig	0.43508	0.297436
CDK10	12	NotSig	0.476596	0.537567
CENPBD1P	12	NotSig	0.651515	0.228409
CFH	11	NotSig	0.520116	0.327887
CHD6	8	NotSig	0.545455	0.143939
CHFR	11	NotSig	0.416667	0.298691
CHMP1A	75	NotSig	0.386364	0.463017
CLDN1	27	NotSig	0.50838	0.141376
CLDN16	27	NotSig	0.50838	0.141376
COPA	7	NotSig	0.517241	0.166022
COPS9	23	NotSig	0.525926	0.0569823
COQ5	6	NotSig	0.502941	0.0681373
COQ8A	11	NotSig	0.550201	0.270225
CRTC3	6	NotSig	0.5	0.396429
CRTC3-AS1	6	NotSig	0.5	0.396429
CTDP1	12	NotSig	0.575368	0.170017
CXXC1	9	NotSig	0.416667	0.2
DAB1	22	NotSig	0.437136	0.288383
DBNDD1	17	NotSig	0.380952	0.687879
DCBLD1	8	NotSig	0.724675	0.234314
DCTN4	12	NotSig	0.637681	0.273407
DDX60	18	NotSig	0.538462	0.132853
DGCR6L	38	NotSig	0.542998	0.111589
DISP1	6	NotSig	0.33908	0.146019
DNAJC21	8	NotSig	0.533048	0.043992
DPP4	7	NotSig	0.421687	0.246581
DPYSL3	8	Neand	0.505263	0.0737148
ECHDC2	35	NotSig	0.507692	0.363782
ECPAS	12	NotSig	0.439103	0.320892
EEF1A2	31	NotSig	0.525907	0.246271
ELMOD3	5	NotSig	0.5	0.227273
ELOVL5	11	NotSig	0.4	0.180769
ELP1	10	NotSig	0.466063	0.156818
EPRS1	6	NotSig	0.505245	0.518531
ESYT2	7	NotSig	0.6	0.16073
F13B	12	NotSig	0.62276	0.267477
F5	8	NotSig	0.430411	0.132979
FABP3	16	NotSig	0.618182	0.434066
FAH	45	NotSig	0.534091	0.237762
FANCA	7	NotSig	0.4	0.497436
FANCF	17	NotSig	0.521739	0.155556
FASTKD1	7	NotSig	0.5	0.15966
FAT1	62	NotSig	0.499294	0.388871
FBRSL1	29	NotSig	0.470588	0.25
GHR	17	NotSig	0.338571	0.052381
GOLGA2	7	NotSig	0.4	0.168939
GOLGA3	10	NotSig	0.667582	0.16738
GOLGA5	9	NotSig	0.482759	0.149573
GRB10	18	NotSig	0.675439	0.185582
HAL	9	NotSig	0.485149	0.0752688
HDAC10	42	NotSig	0.483662	0.125889
HELZ2	54	NotSig	0.572479	0.185006
HHEX	18	NotSig	0.545027	0.247549
HIRA	6	NotSig	0.554945	0.101992
HMGCS1	10	NotSig	0.51052	0.208717
IARS1	9	NotSig	0.533333	0.227273
ICAM3	7	NotSig	0.519231	0.26055
IDE	7	NotSig	0.415094	0.199766
IL17RA	19	NotSig	0.6	0.16453
IRF6	52	NotSig	0.538462	0.341399
ITGA6	25	NotSig	0.506849	0.150725
ITPR2	8	NotSig	0.537459	0.0834135
KCTD3	5	NotSig	0.429231	0.161709
KLHDC2	5	NotSig	0.564815	0.181248
LAMB3	23	NotSig	0.538462	0.282982
LAMP1	41	NotSig	0.499174	0.133375
LARS1	46	Neand	0.556572	0.165984
LOC100505549	13	NotSig	0.5	0.215385
LOC105372859	6	NotSig	0.554945	0.101992
LOC105374739	13	NotSig	0.52666	0.127023
LONP1	8	NotSig	0.740264	0.446999
LOXL2	12	NotSig	0.525	0.174405
LRP1	5	NotSig	0.5	0.104762
MAP3K20	7	NotSig	0.5	0.113636
MAP3K20-AS1	7	NotSig	0.5	0.113636
MAPK12	7	NotSig	0.619048	0.22619
MARS1	16	NotSig	0.530158	0.120011
MATN2	8	NotSig	0.470551	0.10119
MBD6	5	NotSig	0.44898	0.010101
MCM6	45	NotSig	0.491071	0.0738198
ME2	8	NotSig	0.591737	0.194643
MED17	7	NotSig	0.529412	0.0905828
MGP	7	NotSig	0.325	0.109538
MICOS13	8	NotSig	0.68556	0.46808
MMP7	24	NotSig	0.487955	0.162922
MRPL4	10	NotSig	0.511905	0.165417
MRPS35	30	NotSig	0.47047	0.123963
MTARC2	12	NotSig	0.599145	0.294142
MTERF4	5	NotSig	0.625	0.2
MTX2	14	NotSig	0.483333	0.240882
NASP	7	NotSig	0.461538	0.204646
NCAPG2	14	NotSig	0.531136	0.176447
NCBP2	7	NotSig	0.406977	0.123294
NDST1	13	NotSig	0.416667	0.22381
NEB	5	NotSig	0.791667	0.0777778
NECAB2	9	NotSig	0.5	0.365385
NET1	16	Neand	0.55797	0.134646
NLRC5	19	NotSig	0.454545	0.237179
NNT	36	NotSig	0.570518	0.158925
NPHP3-ACAD11	27	NotSig	0.480769	0.206451
NRF1	5	NotSig	0.5	0.0526316
NUP58	11	NotSig	0.526316	0.412393
OAS1	64	Neand	0.725521	0.179475
OMA1	22	NotSig	0.437136	0.288383
ONECUT1	21	NotSig	0.533333	0.177885
OPN3	10	NotSig	0.28125	0.252855
PABPC4	14	NotSig	0.630682	0.325609
PABPC4-AS1	14	NotSig	0.630682	0.325609
PALM2AKAP2	21	NotSig	0.545455	0.217391
PBX3	26	NotSig	0.444444	0.274067
PCSK9	15	NotSig	0.5	0.296342
PGRMC2	21	NotSig	0.44	0.153846
PI4KA	12	NotSig	0.40855	0.152967
PIGM	9	NotSig	0.466667	0.477273
PLA2G2A	25	NotSig	0.379867	0.184227
PLEKHM2	7	NotSig	0.185714	0.400693
PLXDC1	5	NotSig	0.588235	0.0833333
PNO1	71	NotSig	0.488372	0.125127
POLR1C	56	NotSig	0.51377	0.133309
PPAN	6	NotSig	0.65	0.286029
PPAN-P2RY11	6	NotSig	0.65	0.286029
PPM1F	9	NotSig	0.3	0.257143
PSEN2	13	NotSig	0.340909	0.127273
PSMD9	7	NotSig	0.5	0.269497
PUS1	6	NotSig	0.528132	0.109942
PXMP2	12	NotSig	0.720238	0.331213
QDPR	23	NotSig	0.453552	0.0820648
RAB3GAP2	8	NotSig	0.466667	0.269097
RARS1	19	NotSig	0.466853	0.239212
RAVER1	5	NotSig	0.5	0.318182
RDM1P5	5	Neand	0.588235	0.0833333
RHOU	10	NotSig	0.427083	0.167031
RIF1	6	NotSig	0.756944	0.095622
RNF20	6	NotSig	0.509524	0.184699
RRBP1	15	NotSig	0.533333	0.120874
SCARB1	70	NotSig	0.494841	0.0909693
SCN1A-AS1	7	NotSig	0.45	0.12381
SCN9A	7	NotSig	0.45	0.12381
SCYL3	6	NotSig	0.466063	0.105939
SEC23IP	45	NotSig	0.5	0.229493
SEC24B	7	Neand	0.366667	0.508182
SERPIND1	12	NotSig	0.40855	0.152967
SH2D3C	6	NotSig	0.5	0.0757576
SIPA1L2	34	NotSig	0.481427	0.281826
SKP2	20	Neand	0.485294	0.271205
SLC15A4	27	NotSig	0.533333	0.250258
SLC16A11	11	NotSig	0.565217	0.346863
SLC17A5	9	NotSig	0.526316	0.207665
SLC18B1	8	NotSig	0.488095	0.241725
SLC2A8	14	NotSig	0.614144	0.290727
SLC39A5	12	NotSig	0.480346	0.0469291
SLC8B1	33	NotSig	0.5	0.16
SMPDL3A	6	NotSig	0.480769	0.159615
SNAP29	14	Neand	0.395722	0.230473
SNED1	5	NotSig	0.625	0.2
SNRNP40	45	NotSig	0.540984	0.376344
SPIRE2	11	NotSig	0.3	0.514286
SPSB2	46	NotSig	0.716518	0.220425
SPTAN1	16	NotSig	0.430272	0.24701
STAT2	12	NotSig	0.569386	0.043711
STK32A	8	NotSig	0.474713	0.084469
SUN1	30	NotSig	0.515585	0.100656
TAF8	9	NotSig	0.583333	0.148485
TATDN2	6	NotSig	0.566739	0.0889716
TBC1D1	63	NotSig	0.536232	0.122251
TBC1D15	8	NotSig	0.535885	0.0831845
TBCC	12	NotSig	0.535714	0.179559
TCF25	50	NotSig	0.454545	0.452253
TGFBRAP1	8	NotSig	0.556373	0.230556
TM7SF3	15	NotSig	0.533058	0.19591
TMEM109	5	NotSig	0.565217	0.118711
TMEM63A	35	Neand	0.5	0.211695
TMEM63B	55	NotSig	0.514642	0.132447
TNS2	45	Neand	0.546875	0.127014
TP53BP2	16	NotSig	0.481366	0.404808
TP73-AS1	9	NotSig	0.4375	0.614973
TPRG1L	49	NotSig	0.416667	0.48229
TSPAN33	6	NotSig	0.486842	0.135338
TSPAN8	16	NotSig	0.425236	0.157975
TTC23L	8	NotSig	0.468627	0.0864796
WASHC4	21	NotSig	0.4375	0.180392
WRAP73	32	NotSig	0.345238	0.587911
WWC1	5	NotSig	0.421384	0.155844
YDJC	11	NotSig	0.4	0.210829
ZBED4	12	NotSig	0.553977	0.133739
ZCCHC17	16	NotSig	0.618182	0.434066
ZDHHC8	5	NotSig	0.636364	0.166667
ZNF22	19	NotSig	0.5	0.198279
ZNF276	29	NotSig	0.416667	0.560606
ZNF510	5	NotSig	0.533333	0.247619

## Sheet: Table S9
Table S9: Wilcoxon Rank Sum test results for the genes with Neanderthal allele expression in both tumor and unaffected liver from European samples.
Gene	TCGA_median_proportion_reads_supporting_Neanderthal_allele	TCGA_IQR	GTEx_median_proportion_reads_supporting_Neanderthal_allele	GTEx_IQR	p_value	p_value_adj
ACAD11	0.527864	0.1	0.513701	0.0834856	0.160456	1
AFMID	0.344444	0.209824	0.43664	0.0880378	0.00104776	0.23365
AGXT2	0.373913	0.15483	0.526325	0.0821741	0.0242406	1
AKIP1	0.464286	0.019943	0.52381	0.063913	0.0546812	1
AKR1C4	0.395349	0.205128	0.571429	0.0652596	1.20301e-05	0.00268272
ALDOB	0.520343	0.157037	0.487968	0.0638693	0.0584478	1
ALG12	0.5	0.2	0.611111	0.239394	0.1253	1
ALG2	0.457143	0.148892	0.467391	0.0890646	0.322942	1
ALKBH1	0.521429	0.467857	0.5	0.171429	0.861066	1
ALPK3	0.533333	0.185417	0.472222	0.130556	0.249653	1
AMBP	0.423077	0.156371	0.531915	0.0568314	0.167581	1
ANKRD11	0.5	0.280952	0.666667	0.193182	0.116475	1
ANKRD52	0.454545	0.207792	0.666667	0.366667	1	1
ANXA11	0.565217	0.126606	0.493151	0.0950554	0.012262	1
AP5Z1	0.266667	0.328947	0.5	0.0450192	0.676103	1
ARHGEF19	0.636364	0.345694	0.666667	0.277778	1	1
ASAH1	0.522527	0.392614	0.534632	0.120924	0.886837	1
ASAP1	0.529412	0.133929	0.543561	0.137456	0.254582	1
ATF3	0.570724	0.123169	0.5	0.0930413	0.205667	1
ATRN	0.437981	0.120503	0.458333	0.0616438	0.2985	1
BCL2L13	0.518519	0.158385	0.5	0.127442	0.915278	1
BIRC6	0.555556	0.148485	0.5	0.140475	0.126366	1
BMP1	0.714286	0.414286	0.58	0.198413	0.738405	1
BRAT1	0.5	0.191098	0.491525	0.128947	0.755754	1
BRIX1	0.524706	0.196276	0.506098	0.148462	0.729972	1
BUD13	0.55	0.214286	0.449495	0.207418	0.341349	1
C12orf43	0.6	0.149332	0.5	0.181439	0.156955	1
C17orf49	0.754762	0.359642	0.477021	0.0532511	0.107762	1
CACNA1H	0.488867	0.180938	0.5	0.177056	0.406372	1
CCDC106	0.625	0.166667	0.409091	0.127095	0.00976397	1
CCDC93	0.636364	0.226374	0.538462	0.186058	0.43452	1
CEBPG	0.583333	0.121747	0.505814	0.118339	0.0279231	1
CEP89	0.527273	0.225175	0.630682	0.122196	0.200254	1
CFAP73	0.531286	0.099045	0.513807	0.0446004	0.447135	1
CHFR	0.538462	0.236364	0.518519	0.171569	0.975726	1
CLDN1	0.497182	0.166871	0.559762	0.0406571	0.119966	1
CLDN14	0.52	0.0357143	0.569925	0.076596	0.244624	1
CLDN14-AS1	0.52	0.0357143	0.569925	0.076596	0.244624	1
CLDN16	0.497182	0.166871	0.559762	0.0406571	0.119966	1
COQ5	0.5	0.182353	0.5	0.0430104	0.797727	1
COQ8B	0.567927	0.305832	0.545455	0.12337	0.850475	1
CP	0.503425	0.181778	0.521028	0.0934553	0.920567	1
CTDP1	0.5	0.115385	0.470588	0.186813	0.224005	1
CTIF	0.533333	0.0833333	0.525	0.133929	0.638111	1
CYP2C8	0.505869	0.167118	0.507088	0.0978001	0.814037	1
CYP2C9	0.5	0.0977444	0.484848	0.0327254	0.923212	1
DAB1	0.487179	0.164815	0.361818	0.0285953	0.0537841	1
DAGLB	0.428571	0.173333	0.496416	0.172881	0.602524	1
DBNDD1	0.467742	0.12402	0.403704	0.206562	0.143613	1
DCBLD1	0.545455	0.190278	0.633333	0.194689	0.0981557	1
DDX54	0.531286	0.099045	0.513807	0.0446004	0.447135	1
DDX60	0.460526	0.114263	0.5	0.266667	0.604299	1
DENND1C	0.331818	0.162063	0.472222	0.190705	0.128604	1
DGCR6L	0.506384	0.112502	0.559687	0.0557482	0.261741	1
DGCR8	0.6	0.1	0.347222	0.345982	0.0395897	1
DHTKD1	0.441558	0.162972	0.437391	0.177314	1	1
DNAH14	0.428571	0.350595	0.555556	0.254037	0.672074	1
DNAJC21	0.6	0.130444	0.53125	0.140792	0.000530497	0.118301
DNPH1	0.441929	0.168393	0.423529	0.0566646	0.31584	1
DTX1	0.5	0.357603	0.50969	0.172222	0.932165	1
ECHDC2	0.516234	0.229542	0.478161	0.048766	0.953011	1
ECPAS	0.410526	0.242898	0.573718	0.187468	0.344207	1
EEF1A2	0.465909	0.201769	0.472136	0.038274	0.880753	1
EFEMP1	0.46875	0.0148063	0.5	0.172568	1	1
EHD2	0.494444	0.0978004	0.483333	0.223788	0.748349	1
ELOVL5	0.328671	0.214286	0.425725	0.155342	0.519895	1
ELP1	0.445175	0.0975877	0.464286	0.124462	0.630356	1
EPN1	0.500923	0.114792	0.518471	0.10891	0.722987	1
EPRS1	0.470588	0.388942	0.476035	0.1	0.831298	1
ERAP1	0.55719	0.210626	0.571429	0.153605	0.919011	1
ETAA1	0.541667	0.165385	0.480519	0.240741	0.227019	1
F5	0.5	0.309936	0.479437	0.154397	0.368554	1
FANCA	0.545455	0.233333	0.516129	0.125	0.520707	1
FAT1	0.522727	0.174825	0.5	0.0958088	0.777335	1
FGL1	0.509804	0.728693	0.514216	0.100684	0.727648	1
FRZB	0.553977	0.244281	0.578947	0.215278	0.822789	1
GALT	0.454545	0.15415	0.566416	0.156677	0.0234947	1
GHR	0.284648	0.0413542	0.364883	0.0218064	0.0926958	1
GOLGA3	0.4375	0.115385	0.477273	0.324603	0.652093	1
GRB10	0.662338	0.249739	0.517241	0.0821636	0.0618749	1
GSDME	0.409091	0.125	0.454545	0.191667	0.54462	1
GTPBP2	0.461538	0.0384615	0.494949	0.11331	0.647762	1
GYS2	0.452993	0.13919	0.634228	0.100954	0.0561971	1
HAL	0.44	0.162593	0.545455	0.137124	1.57839e-06	0.00035198
HDAC10	0.47	0.264612	0.451496	0.166347	0.655793	1
HDAC7	0.538462	0.145038	0.5	0.157729	0.574963	1
HEBP2	0.4	0.204545	0.504717	0.109659	0.0367952	1
HELZ2	0.535897	0.217346	0.5	0.188235	0.0953407	1
HSPG2	0.534247	0.0535714	0.586349	0.141234	0.33909	1
IARS1	0.55814	0.374838	0.456044	0.191288	0.467319	1
IL1RAP	0.677983	0.125162	0.716049	0.112766	0.301465	1
INPP5A	0.532051	0.263278	0.441558	0.121079	0.518145	1
ISLR	0.545455	0.171362	0.5	0.215385	0.0953937	1
ITGA6	0.480769	0.0563636	0.5	0.1875	0.417542	1
ITIH2	0.591649	0.213804	0.560169	0.223435	0.113996	1
ITPR2	0.550505	0.142735	0.422619	0.257956	0.0321624	1
KAT14	0.5	0.0584615	0.60303	0.175858	0.607914	1
KCTD3	0.35213	0.117457	0.445008	0.110167	0.148829	1
KIAA1217	0.5	0.333333	0.460606	0.124934	0.652523	1
LAMA5	0.617647	0.0540052	0.477516	0.171126	0.000451477	0.100679
LAMB3	0.666667	0.319048	0.5	0.139215	0.0387428	1
LARS1	0.545455	0.179686	0.583333	0.154509	0.0590542	1
LDLRAD2	0.535416	0.0443933	0.5625	0.0952381	0.72664	1
LGALS3	0.53458	0.170796	0.521739	0.159158	0.55729	1
LOC102724748	0.581395	0.223746	0.577381	0.181716	0.608991	1
LONP1	0.508036	0.0902759	0.484305	0.0828025	0.127413	1
LPIN1	0.552381	0.133428	0.5	0.151603	0.185339	1
LRRFIP1	0.583333	0.286325	0.580645	0.0307572	1	1
LURAP1L	0.404891	0.181612	0.517241	0.0786648	0.0560376	1
MAD2L1BP	0.462963	0.12069	0.477226	0.0969346	0.368898	1
MAP3K20	0.438095	0.252997	0.555556	0.161876	0.232183	1
MAP3K20-AS1	0.438095	0.252997	0.555556	0.161876	0.232183	1
MAT1A	0.4	0.18663	0.459341	0.104604	0.136456	1
MATN2	0.307692	0.111278	0.545455	0.168039	0.036918	1
MGMT	0.530957	0.220373	0.462174	0.129679	0.00673363	1
MICOS13	0.45614	0.0444243	0.452055	0.167819	0.829281	1
MIR497HG	0.754762	0.359642	0.477021	0.0532511	0.107762	1
MLLT1	0.5	0.167308	0.516667	0.107881	0.562565	1
MMP7	0.558254	0.350658	0.545455	0.169643	0.926722	1
MOB2	0.37931	0.214682	0.467437	0.122053	0.0210888	1
MORC3	0.477273	0.155719	0.5	0.233782	0.315027	1
MRM2	0.591398	0.00909091	0.5	0.132433	0.0810535	1
MRPS35	0.464286	0.158962	0.496575	0.110755	0.501981	1
MTMR11	0.5625	0.316793	0.69375	0.104087	0.339686	1
MTRR	0.545455	0.136536	0.505682	0.112223	0.394963	1
MTTP	0.567568	0.115196	0.502976	0.180331	0.304223	1
MYH14	0.516854	0.116905	0.538462	0.17845	0.612124	1
MYOF	0.628571	0.140945	0.636364	0.230303	0.761034	1
NCOA3	0.461905	0.197424	0.363636	0.104167	0.342486	1
NDUFAF5	0.52459	0.138462	0.507143	0.135554	1	1
NKX6-2	0.532051	0.263278	0.441558	0.121079	0.518145	1
NNT	0.566114	0.152769	0.534783	0.0712926	0.291244	1
NOL8	0.692308	0.20979	0.43459	0.153346	0.00354172	0.789803
NOM1	0.416667	0.230092	0.538462	0.0714286	0.288059	1
NPHP3-ACAD11	0.527864	0.1	0.514881	0.0986275	0.319503	1
NRF1	0.559524	0.258013	0.555556	0.170455	0.76939	1
NTN4	0.5	0.0783287	0.545455	0.125	0.172478	1
NUP98	0.65	0.33913	0.526316	0.17402	0.224118	1
OAS1	0.708497	0.116139	0.657895	0.119565	0.000107975	0.0240784
OAS2	0.485507	0.195833	0.5	0.188235	0.854266	1
ODF3B	0.575758	0.0901598	0.504967	0.11474	0.150448	1
OGFR	0.450704	0.105072	0.524691	0.127753	0.660111	1
OMA1	0.487179	0.164815	0.361818	0.0285953	0.0537841	1
PABPC4	0.6125	0.17465	0.5	0.160386	0.00180598	0.402733
PABPC4-AS1	0.6	0.176751	0.513514	0.13369	0.00145964	0.325501
PALM2AKAP2	0.5	0.121795	0.5	0.170761	0.370747	1
PCK1	0.433036	0.324705	0.457457	0.0959263	0.38054	1
PCM1	0.561361	0.408113	0.481276	0.148544	0.563524	1
PCSK9	0.52381	0.205303	0.521739	0.119307	0.968337	1
PELP1	0.477442	0.227674	0.490566	0.142974	0.157142	1
PFAS	0.25	0.38986	0.522727	0.166667	0.086309	1
PIGM	0.559028	0.34876	0.529412	0.157778	0.940727	1
PIGN	0.5	0.2	0.5	0.204545	0.395656	1
PLA2G2A	0.464789	0.290183	0.297076	0.364266	0.039241	1
PNO1	0.466667	0.15368	0.453488	0.138975	0.646426	1
POLR1C	0.5	0.198507	0.533333	0.143403	0.0162915	1
POLR1D	0.511111	0.219258	0.517282	0.156845	0.637544	1
PRKCSH	0.52046	0.126486	0.543103	0.0413669	0.102292	1
PRPF8	0.493575	0.217838	0.492997	0.0300779	0.980316	1
PRSS23	0.472222	0.183394	0.5	0.156579	0.912267	1
PXMP2	0.773025	0.166211	0.546067	0.0509506	8.21561e-06	0.00183208
QDPR	0.467391	0.0828608	0.468774	0.0715947	0.797902	1
RAB3GAP2	0.448661	0.207209	0.444444	0.10119	0.840729	1
RAB7A	0.512279	0.0567631	0.495935	0.0647773	0.139792	1
RARS1	0.504098	0.175245	0.471698	0.133406	0.00110633	0.246711
RITA1	0.378676	0.192255	0.373601	0.0960761	0.763701	1
RNASEK-C17orf49	0.754762	0.359642	0.477021	0.0532511	0.107762	1
RNF126	0.466667	0.569597	0.495763	0.0645032	0.712715	1
RNF20	0.28	0.25	0.428571	0.195652	0.422689	1
RNH1	0.55	0.115385	0.496451	0.0564031	0.00274816	0.61284
RTCB	0.453125	0.0847396	0.468531	0.116609	0.513908	1
SAFB2	0.551839	0.276721	0.486486	0.170455	0.0521487	1
SCAF8	0.294118	0.150436	0.461538	0.127437	0.0513199	1
SCYL3	0.571429	0.15609	0.533333	0.195196	0.434034	1
SEC23IP	0.47541	0.164983	0.526611	0.153156	0.612325	1
SIGIRR	0.579167	0.242868	0.522336	0.051228	0.00525331	1
SKP2	0.464286	0.16317	0.477273	0.156115	0.941183	1
SLC15A4	0.483871	0.157509	0.466667	0.202597	0.960596	1
SLC17A5	0.65	0.226667	0.59127	0.176309	1	1
SLC18B1	0.448485	0.42704	0.333333	0.161905	0.54023	1
SLC22A7	0.466667	0.121429	0.5	0.107355	0.276393	1
SLC39A5	0.546939	0.138029	0.49049	0.0130492	0.00517634	1
SLC5A1	0.505319	0.122076	0.4	0.127841	0.0202795	1
SLC8B1	0.516129	0.0999269	0.486911	0.0898695	0.609259	1
SLCO1B1	0.52	0.163947	0.503049	0.131101	0.760235	1
SMIM13	0.416667	0.370686	0.353846	0.178925	1	1
SMO	0.546667	0.158248	0.580488	0.115435	0.519895	1
SSRP1	0.516681	0.102649	0.5	0.0830734	0.424514	1
STAT2	0.581927	0.158414	0.61165	0.0561256	0.186199	1
SULF2	0.533784	0.188157	0.5	0.124629	0.20054	1
TAF8	0.9	0.0922619	0.642857	0.214286	0.0149519	1
TATDN3	0.4375	0.318182	0.5	0.240784	0.271599	1
TBC1D1	0.520751	0.161428	0.5	0.135556	0.6443	1
TCF25	0.471698	0.191919	0.516968	0.0762733	0.187744	1
TDO2	0.333333	0.424985	0.472474	0.10982	0.415138	1
TENT4A	0.666667	0.128571	0.529412	0.0652174	0.0327054	1
TGFBRAP1	0.45	0.31391	0.461538	0.279327	0.838524	1
TM7SF3	0.548216	0.123575	0.466667	0.118468	0.00380911	0.849431
TMEM123	0.520104	0.135613	0.519139	0.0366832	0.598987	1
TMEM131L	0.515625	0.0718487	0.460606	0.221935	0.777093	1
TMEM41B	0.5	0.10989	0.478261	0.0940435	0.933152	1
TMEM63A	0.389189	0.22464	0.489209	0.112802	0.0893388	1
TMEM63B	0.5	0.205123	0.553191	0.120336	0.00736263	1
TNKS1BP1	0.478022	0.112606	0.5	0.0904575	0.0932834	1
TNS2	0.5	0.108747	0.509718	0.0662162	0.913232	1
TPRG1L	0.540541	0.364756	0.471212	0.0822028	0.0701086	1
TSHZ1	0.461538	0.144498	0.555556	0.163462	0.249297	1
TTC23L	0.524706	0.196276	0.512195	0.178462	0.904255	1
UBE3C	0.692308	0.166667	0.490385	0.191667	0.0516632	1
UGP2	0.504043	0.108275	0.497196	0.0117485	0.834532	1
VAV1	0.407407	0.226454	0.492424	0.16861	0.793872	1
WDR11	0.5	0.0839161	0.428571	0.225	0.916563	1
WRAP73	0.623482	0.254149	0.555556	0.10984	0.51386	1
XPO5	0.575188	0.108333	0.467708	0.193056	0.101646	1
YTHDF1	0.5	0.176192	0.477273	0.146739	0.885443	1
ZBED4	0.5	0.2	0.611111	0.239394	0.1253	1
ZBED5	0.545455	0.142857	0.516129	0.130998	0.337833	1
ZNF143	0.583333	0.21468	0.562046	0.281875	0.751429	1
ZNF22	0.455343	0.106908	0.431818	0.0731293	0.610166	1
ZNF274	0.521429	0.176663	0.423077	0.0300926	0.411314	1
ZNF276	0.474937	0.192614	0.508783	0.10851	0.84716	1
ZNF579	0.511364	0.170896	0.5	0.14842	0.286224	1
ZNF598	0.545455	0.187311	0.506849	0.0933557	0.441125	1
To assess whether expression of the Neanderthal allele differed between tumors from liver cancer patients and normal liver from unaffected individuals, a Wilcoxon Rank Sum test was performed to test whether there is a difference in the proportion of reads supporting the Neanderthal allele between tumors from liver cancer patients and normal liver from unaffected individuals. Correction for multip…

## Sheet: Table S10
Table S10: 𝛘2 test results for the European set.
chr	posStart	posEnd	gene	Number_1000Genomes_samples_with_Neanderthal_introgression	Number_TCGA_samples_with_Neanderthal_introgression	Number_1000Genomes_samples_modern_ancestry	Number_TCGA_samples_modern_ancestry	Proportion_1000Genomes_samples_with_Neanderthal_introgression	Standard_error_1000Genomes	Proportion_TCGA_samples_with_Neanderthal_introgression	Standard_error_TCGA	pval	pvalAdj
chr1	10032956	10181239	UBE4B	21	6	482	171	0.04175	0.00891833	0.033898	0.0136023	0.81321	1
chr1	10210568	10381603	KIF1B	24	5	479	172	0.047714	0.00950435	0.028249	0.0124535	0.375605	1
chr1	114392785	114511203	TRIM33	35	17	468	160	0.069583	0.011345	0.096045	0.0221475	0.329573	1
chr1	114582245	114586881	LOC105378914	35	15	468	148	0.069583	0.011345	0.092025	0.022641	0.438977	1
chr1	114582848	114670049	DENND2C	35	18	468	159	0.069583	0.011345	0.101695	0.0227183	0.227183	1
chr1	114673096	114695546	AMPD1	35	18	468	159	0.069583	0.011345	0.101695	0.0227183	0.227183	1
chr1	114704467	114716771	NRAS	35	14	468	146	0.069583	0.011345	0.0875	0.0223388	0.561175	1
chr1	114716914	114757984	CSDE1	35	18	468	159	0.069583	0.011345	0.101695	0.0227183	0.227183	1
chr1	11806189	11843130	CLCN6	39	20	464	157	0.077535	0.0119245	0.112994	0.023796	0.198383	1
chr1	11840317	11847616	NPPA-AS1	45	25	458	152	0.089463	0.0127258	0.141243	0.0261777	0.0709313	1
chr1	11845707	11847783	NPPA	45	25	458	152	0.089463	0.0127258	0.141243	0.0261777	0.0709313	1
chr1	11934715	11975537	PLOD1	3	0	500	177	0.005964	0.0034331	0	0	0.71109	1
chr1	12063301	12144213	TNFRSF8	72	27	431	150	0.143141	0.0156154	0.152542	0.0270251	0.856284	1
chr1	12166946	12209222	TNFRSF1B	21	7	482	170	0.04175	0.00891833	0.039548	0.0146492	1	1
chr1	12230028	12512047	VPS13D	11	3	492	174	0.021869	0.00652122	0.016949	0.00970227	0.929323	1
chr1	12567908	12618210	DHRS3	44	12	459	165	0.087475	0.0125974	0.067797	0.0188962	0.509168	1
chr1	12716108	12728760	AADACL3	52	13	451	164	0.10338	0.013575	0.073446	0.019608	0.309497	1
chr1	12746198	12763699	CFAP107	20	5	483	172	0.039761	0.00871233	0.028249	0.0124535	0.639909	1
chr1	12773736	12777906	PRAMEF12	30	8	473	169	0.059642	0.0105594	0.045198	0.0156146	0.596586	1
chr1	13474971	13514003	LRRC38	92	39	411	138	0.182903	0.0172371	0.220339	0.0311539	0.329378	1
chr1	13698872	13825079	PRDM2	32	15	471	162	0.063618	0.0108826	0.084746	0.0209336	0.434924	1
chr1	13893384	15118043	KAZN	14	9	489	168	0.027833	0.00733443	0.050847	0.0165126	0.224363	1
chr1	147099480	147114346	NBPF13P	11	7	492	170	0.021869	0.00652122	0.039548	0.0146492	0.323178	1
chr1	147155104	147173366	PRKAB2	11	2	492	156	0.021869	0.00652122	0.012658	0.00889381	0.689933	1
chr1	147172745	147295762	CHD1L	8	6	495	171	0.015905	0.00557829	0.033898	0.0136023	0.253371	1
chr1	147183961	147225798	FMO5	7	4	496	170	0.013917	0.00522331	0.022989	0.0113615	0.63975	1
chr1	147541499	147626216	BCL9	9	4	494	173	0.017893	0.00591067	0.022599	0.0111711	0.940896	1
chr1	147626180	147670524	ACP6	12	3	491	173	0.023857	0.00680426	0.017045	0.00975684	0.817136	1
chr1	147902793	147915287	GJA8	45	17	458	160	0.089463	0.0127258	0.096045	0.0221475	0.912543	1
chr1	149899566	149900795	BOLA1	82	24	421	153	0.163022	0.0164701	0.135593	0.025733	0.456426	1
chr1	149903316	149917844	SV2A	81	11	422	152	0.161034	0.0163888	0.067485	0.0196489	0.00400733	1
chr1	149928649	149938329	MTMR11	85	23	418	154	0.168986	0.0167088	0.129944	0.0252735	0.270166	1
chr1	149937810	150010776	OTUD7B	82	22	421	155	0.163022	0.0164701	0.124294	0.0247981	0.267094	1
chr1	150067277	150145329	VPS45	156	52	347	124	0.310139	0.0206241	0.295455	0.0343909	0.788121	1
chr1	150364145	150476566	RPRD2	126	44	377	133	0.250497	0.0193199	0.248588	0.0324857	1	1
chr1	150508107	150513789	ECM1	149	55	354	122	0.296223	0.0203584	0.310734	0.0347857	0.789473	1
chr1	150548562	150556700	ADAMTSL4-AS2	73	23	430	154	0.145129	0.0157052	0.129944	0.0252735	0.708756	1
chr1	150549376	150560937	ADAMTSL4	73	23	430	154	0.145129	0.0157052	0.129944	0.0252735	0.708756	1
chr1	150574556	150579610	MCL1	20	6	483	171	0.039761	0.00871233	0.033898	0.0136023	0.902917	1
chr1	150621244	150629612	ENSA	20	6	483	171	0.039761	0.00871233	0.033898	0.0136023	0.902917	1
chr1	150730186	150765778	CTSS	21	6	482	171	0.04175	0.00891833	0.033898	0.0136023	0.81321	1
chr1	150926261	150964737	SETDB1	20	6	483	168	0.039761	0.00871233	0.034483	0.0138327	0.933463	1
chr1	150965182	150974835	CERS2	20	6	483	171	0.039761	0.00871233	0.033898	0.0136023	0.902917	1
chr1	150996534	151008393	MINDY1	20	6	483	171	0.039761	0.00871233	0.033898	0.0136023	0.902917	1
chr1	151047749	151051420	C1orf56	5	1	498	172	0.00994	0.00442323	0.00578	0.00576344	0.973385	1
chr1	151060395	151069544	MLLT11	8	3	495	174	0.015905	0.00557829	0.016949	0.00970227	1	1
chr1	151131705	151148408	SEMA6C	8	3	495	174	0.015905	0.00557829	0.016949	0.00970227	1	1
chr1	151148494	151165902	LYSMD1	8	3	495	174	0.015905	0.00557829	0.016949	0.00970227	1	1
chr1	151156647	151170296	TNFAIP8L2-SCNM1	8	3	495	174	0.015905	0.00557829	0.016949	0.00970227	1	1
chr1	151166142	151170296	SCNM1	5	3	498	174	0.00994	0.00442323	0.016949	0.00970227	0.734978	1
chr1	151169984	151175981	TMOD4	5	3	498	174	0.00994	0.00442323	0.016949	0.00970227	0.734978	1
chr1	151176302	151190210	VPS72	5	3	498	174	0.00994	0.00442323	0.016949	0.00970227	0.734978	1
chr1	151197952	151249536	PIP5K1A	3	4	500	173	0.005964	0.0034331	0.022599	0.0111711	0.146273	1
chr1	151254732	151267479	PSMD4	3	4	500	173	0.005964	0.0034331	0.022599	0.0111711	0.146273	1
chr1	151280022	151281929	ZNF687-AS1	3	4	500	173	0.005964	0.0034331	0.022599	0.0111711	0.146273	1
chr1	151281520	151292176	ZNF687	3	4	500	173	0.005964	0.0034331	0.022599	0.0111711	0.146273	1
chr1	151291795	151327715	PI4KB	3	4	500	173	0.005964	0.0034331	0.022599	0.0111711	0.146273	1
chr1	151340638	151347319	RFX5	3	4	500	173	0.005964	0.0034331	0.022599	0.0111711	0.146273	1
chr1	153259633	153262125	LORICRIN	1	0	502	172	0.001988	0.00198606	0	0	1	1
chr1	153297114	153312975	PGLYRP3	1	0	502	177	0.001988	0.00198606	0	0	1	1
chr1	15740049	15749890	SLC25A34-AS1	10	4	493	173	0.019881	0.00622407	0.022599	0.0111711	1	1
chr1	15742497	15747982	TMEM82	10	4	493	173	0.019881	0.00622407	0.022599	0.0111711	1	1
chr1	15756168	15786590	FBLIM1	2	2	501	175	0.003976	0.00280591	0.011299	0.00794449	0.600024	1
chr1	15847705	15940456	SPEN	7	2	496	175	0.013917	0.00522331	0.011299	0.00794449	1	1
chr1	159171590	159203313	CADM3	3	1	500	176	0.005964	0.0034331	0.00565	0.00563388	1	1
chr1	159397463	159440967	OR10J1	29	7	474	170	0.057654	0.0103929	0.039548	0.0146492	0.465335	1
chr1	159780960	159782543	DUSP23	17	6	486	171	0.033797	0.0080573	0.033898	0.0136023	1	1
chr1	159927039	159945613	IGSF9	14	7	489	170	0.027833	0.00733443	0.039548	0.0146492	0.601489	1
chr1	159951490	159984730	SLAMF9	36	13	467	164	0.071571	0.0114937	0.073446	0.019608	1	1
chr1	159961222	159979086	LINC01133	12	8	491	169	0.023857	0.00680426	0.045198	0.0156146	0.235367	1
chr1	160024951	160031990	PIGM	117	60	386	117	0.232604	0.018838	0.338983	0.0355802	0.0074856	1
chr1	160151601	160186980	ATP1A4	30	11	473	166	0.059642	0.0105594	0.062147	0.0181464	1	1
chr1	160190573	160201886	CASQ1	1	1	502	176	0.001988	0.00198606	0.00565	0.00563388	1	1
chr1	160202197	160208869	LOC729867	0	1	503	176	0	0	0.00565	0.00563388	0.584596	1
chr1	160205382	160215376	PEA15	0	1	503	176	0	0	0.00565	0.00563388	0.584596	1
chr1	160215718	160262549	DCAF8	0	2	503	175	0	0	0.011299	0.00794449	0.113964	1
chr1	16022034	16034050	CLCNKA	25	11	478	166	0.049702	0.0096902	0.062147	0.0181464	0.659351	1
chr1	160276805	160285151	PEX19	0	1	503	176	0	0	0.00565	0.00563388	0.584596	1
chr1	160288592	160343250	COPA	0	1	503	176	0	0	0.00565	0.00563388	0.584596	1
chr1	160343326	160358949	NCSTN	0	1	503	176	0	0	0.00565	0.00563388	0.584596	1
chr1	160535645	160571133	LOC105371468	13	7	490	170	0.025845	0.00707487	0.039548	0.0146492	0.503246	1
chr1	160541096	160579515	CD84	13	7	490	170	0.025845	0.00707487	0.039548	0.0146492	0.503246	1
chr1	160608104	160647281	SLAMF1	17	7	486	170	0.033797	0.0080573	0.039548	0.0146492	0.904642	1
chr1	160678744	160711836	CD48	14	5	489	172	0.027833	0.00733443	0.028249	0.0124535	1	1
chr1	160739055	160754821	SLAMF7	5	2	498	175	0.00994	0.00442323	0.011299	0.00794449	1	1
chr1	160796110	160828256	LY9	3	1	500	157	0.005964	0.0034331	0.006329	0.006309	1	1
chr1	1613728	1630605	MIB2	25	15	478	162	0.049702	0.0096902	0.084746	0.0209336	0.128894	1
chr1	161707020	161714352	FCRLA	50	21	453	156	0.099404	0.0133408	0.118644	0.0243059	0.563903	1
chr1	161721542	161728143	FCRLB	51	20	452	157	0.101392	0.0134587	0.112994	0.023796	0.770853	1
chr1	161749784	161757238	DUSP12	50	23	453	154	0.099404	0.0133408	0.129944	0.0252735	0.323302	1
chr1	161766318	161964070	ATF6	12	7	491	170	0.023857	0.00680426	0.039548	0.0146492	0.409773	1
chr1	16197852	16212700	ARHGEF19	97	43	406	134	0.192843	0.0175913	0.242938	0.0322349	0.19035	1
chr1	161983190	162023869	OLFML2B	22	4	481	173	0.043738	0.00911872	0.022599	0.0111711	0.30139	1
chr1	16215436	16227316	ANO7L1	97	42	406	135	0.192843	0.0175913	0.237288	0.0319765	0.249023	1
chr1	162630861	162787405	DDR2	2	1	501	172	0.003976	0.00280591	0.00578	0.00576344	1	1
chr1	16395604	16437842	SPATA21	116	49	387	128	0.230616	0.0187816	0.276836	0.0336313	0.257734	1
chr1	16440722	16460078	NECAP2	71	24	432	153	0.141153	0.0155245	0.135593	0.025733	0.954178	1
chr1	166055916	166167001	FAM78B	10	9	493	168	0.019881	0.00622407	0.050847	0.0165126	0.0594465	1
chr1	166060609	166091348	FAM78B-AS1	2	2	501	174	0.003976	0.00280591	0.011364	0.00798965	0.596063	1
chr1	166908185	166975540	ILDR2	13	3	490	174	0.025845	0.00707487	0.016949	0.00970227	0.701537	1
chr1	166921119	167022214	MAEL	13	3	490	174	0.025845	0.00707487	0.016949	0.00970227	0.701537	1
chr1	167052834	167090392	GPA33	18	4	485	173	0.035785	0.00828235	0.022599	0.0111711	0.544651	1
chr1	167220876	167427345	POU2F1	21	7	482	170	0.04175	0.00891833	0.039548	0.0146492	1	1
chr1	167430638	167518542	CD247	23	4	480	170	0.045726	0.00931396	0.022989	0.0113615	0.272896	1
chr1	167630230	167708696	RCSD1	72	17	431	160	0.143141	0.0156154	0.096045	0.0221475	0.142042	1
chr1	167721980	167791919	MPZL1	43	9	460	168	0.085487	0.012467	0.050847	0.0165126	0.184493	1
chr1	169106688	169132719	ATP1B1	308	101	195	76	0.612326	0.021724	0.570621	0.0372055	0.375925	1
chr1	169132529	169367797	NME7	93	31	410	140	0.184891	0.0173094	0.181287	0.0294612	1	1
chr1	169511949	169586630	F5	154	56	349	121	0.306163	0.0205504	0.316384	0.0349564	0.874014	1
chr1	169588847	169630125	SELP	189	57	314	120	0.375746	0.0215945	0.322034	0.0351211	0.234797	1
chr1	169794728	169854080	C1orf112	94	22	409	155	0.186879	0.017381	0.124294	0.0247981	0.0738321	1
chr1	169849629	169894267	SCYL3	95	22	408	155	0.188867	0.0174518	0.124294	0.0247981	0.0654975	1
chr1	169921324	170085203	KIFAP3	98	20	405	157	0.194831	0.0176599	0.112994	0.023796	0.0184098	1
chr1	170145957	170168866	NTMT2	50	13	453	164	0.099404	0.0133408	0.073446	0.019608	0.382287	1
chr1	170532132	170553834	GORAB	298	79	205	81	0.592445	0.0219095	0.49375	0.0395254	0.0353854	1
chr1	170662726	170739421	PRRX1	67	13	436	157	0.133201	0.0151506	0.076471	0.0203821	0.0659434	1
chr1	170935469	171066341	MROH9	139	70	364	107	0.276342	0.0199391	0.39548	0.036752	0.00423837	1
chr1	171117925	171252681	LOC105371611	27	15	476	162	0.053678	0.0100492	0.084746	0.0209336	0.195248	1
chr1	171137738	171161563	FMO6P	21	10	482	167	0.04175	0.00891833	0.056497	0.0173539	0.548836	1
chr1	171185206	171212686	FMO2	24	14	479	163	0.047714	0.00950435	0.079096	0.0202861	0.169724	1
chr1	175315192	175743702	TNR	89	28	414	149	0.176938	0.0170154	0.158192	0.0274291	0.650876	1
chr1	177928786	178037976	CRYZL2P-SEC16B	62	18	441	159	0.12326	0.0146576	0.101695	0.0227183	0.528524	1
chr1	177928786	177984284	SEC16B	62	18	441	159	0.12326	0.0146576	0.101695	0.0227183	0.528524	1
chr1	179025802	179076567	FAM20B	26	9	477	168	0.05169	0.00987176	0.050847	0.0165126	1	1
chr1	179082068	179095996	TOR3A	30	6	473	158	0.059642	0.0105594	0.036585	0.0146601	0.349384	1
chr1	179099328	179229693	ABL2	29	8	474	169	0.057654	0.0103929	0.045198	0.0156146	0.663043	1
chr1	181317710	181808084	CACNA1E	4	0	499	177	0.007952	0.00396023	0	0	0.536256	1
chr1	184387027	184629019	C1orf21	11	5	492	168	0.021869	0.00652122	0.028902	0.0127372	0.814202	1
chr1	184690235	184754907	EDEM3	2	1	501	176	0.003976	0.00280591	0.00565	0.00563388	1	1
chr1	184791030	184974508	NIBAN1	2	0	501	158	0.003976	0.00280591	0	0	1	1
chr1	185118099	185157098	TRMT1L	3	0	500	177	0.005964	0.0034331	0	0	0.71109	1
chr1	185292365	185317292	IVNS1ABP	3	0	500	177	0.005964	0.0034331	0	0	0.71109	1
chr1	185734389	186190949	HMCN1	5	0	498	177	0.00994	0.00442323	0	0	0.412292	1
chr1	18630844	18748866	PAX7	61	26	442	151	0.121272	0.0145554	0.146893	0.0266082	0.455166	1
chr1	18839597	18859660	TAS1R2	0	1	503	176	0	0	0.00565	0.00563388	0.584596	1
chr1	18871428	18902555	ALDH4A1	3	2	500	175	0.005964	0.0034331	0.011299	0.00794449	0.839068	1
chr1	18904278	18956676	IFFO2	5	3	498	174	0.00994	0.00442323	0.016949	0.00970227	0.734978	1
chr1	19074506	19214332	UBR4	17	3	486	174	0.033797	0.0080573	0.016949	0.00970227	0.377572	1
chr1	19210384	19240704	EMC1-AS1	17	3	486	174	0.033797	0.0080573	0.016949	0.00970227	0.377572	1
chr1	19215658	19251524	EMC1	17	3	486	174	0.033797	0.0080573	0.016949	0.00970227	0.377572	1
chr1	19251797	19260128	MRTO4	29	5	474	172	0.057654	0.0103929	0.028249	0.0124535	0.179166	1
chr1	19265980	19274122	AKR7L	29	5	474	172	0.057654	0.0103929	0.028249	0.0124535	0.179166	1
chr1	192809037	192812275	RGS2	3	0	500	177	0.005964	0.0034331	0	0	0.71109	1
chr1	193096463	193106114	GLRX2	12	2	491	162	0.023857	0.00680426	0.012195	0.00857047	0.554471	1
chr1	19312300	19332611	SLC66A1	2	1	501	176	0.003976	0.00280591	0.00565	0.00563388	1	1
chr1	19338773	19485539	CAPZB	2	2	501	175	0.003976	0.00280591	0.011299	0.00794449	0.600024	1
chr1	19596977	19658452	MICOS10-NBL1	36	7	467	170	0.071571	0.0114937	0.039548	0.0146492	0.184857	1
chr1	196225777	196608560	KCNT2	70	30	433	147	0.139165	0.0154327	0.169492	0.0282007	0.391771	1
chr1	19643227	19658452	NBL1	36	7	467	170	0.071571	0.0114937	0.039548	0.0146492	0.184857	1
chr1	19664873	19680966	HTR6	7	0	496	177	0.013917	0.00522331	0	0	0.252339	1
chr1	196652031	196747504	CFH	3	1	500	176	0.005964	0.0034331	0.00565	0.00563388	1	1
chr1	19682211	19800385	TMCO4	22	6	481	171	0.043738	0.00911872	0.033898	0.0136023	0.728822	1
chr1	198156996	198322420	NEK7	73	18	430	159	0.145129	0.0157052	0.101695	0.0227183	0.183055	1
chr1	198639023	198757476	PTPRC	14	4	489	173	0.027833	0.00733443	0.022599	0.0111711	0.919649	1
chr1	19975429	19980434	PLA2G2A	75	29	428	148	0.149105	0.0158818	0.163842	0.0278208	0.728536	1
chr1	20028347	20091911	PLA2G5	55	10	448	152	0.109344	0.0139145	0.061728	0.0189081	0.104637	1
chr1	200551495	200620791	KIF14	36	14	467	163	0.071571	0.0114937	0.079096	0.0202861	0.870915	1
chr1	200738891	200860707	CAMSAP2	11	6	492	171	0.021869	0.00652122	0.033898	0.0136023	0.547337	1
chr1	201483528	201507123	CSRP1	14	3	489	174	0.027833	0.00733443	0.016949	0.00970227	0.604605	1
chr1	203127703	203167405	ADORA1	64	11	439	147	0.127237	0.0148584	0.06962	0.0202474	0.0645762	1
chr1	203475804	203491352	PRELP	8	2	495	175	0.015905	0.00557829	0.011299	0.00794449	0.940423	1
chr1	203494151	203508949	OPTC	7	2	496	175	0.013917	0.00522331	0.011299	0.00794449	1	1
chr1	203503721	203513650	LOC105371688	7	2	496	175	0.013917	0.00522331	0.011299	0.00794449	1	1
chr1	203626830	203744081	ATP2B4	4	0	499	177	0.007952	0.00396023	0	0	0.536256	1
chr1	204828650	205022822	NFASC	9	1	494	176	0.017893	0.00591067	0.00565	0.00563388	0.423265	1
chr1	2050409	2185395	PRKCZ	1	0	502	177	0.001988	0.00198606	0	0	1	1
chr1	205302057	205321745	NUAK2	60	20	443	157	0.119284	0.0144519	0.112994	0.023796	0.930069	1
chr1	205336059	205357039	KLHDC8A	10	3	493	165	0.019881	0.00622407	0.017857	0.0102173	1	1
chr1	205373250	205387440	LEMD1-AS1	87	33	416	144	0.172962	0.0168637	0.186441	0.0292738	0.771867	1
chr1	205381376	205449956	LEMD1	90	34	413	143	0.178926	0.0170901	0.19209	0.0296106	0.781839	1
chr1	205504591	205532793	CDK18	19	4	484	172	0.037773	0.00850052	0.022727	0.0112337	0.479172	1
chr1	205569012	205602918	MFSD4A	27	8	476	169	0.053678	0.0100492	0.045198	0.0156146	0.809253	1
chr1	206203539	206464436	SRGAP2	17	5	486	172	0.033797	0.0080573	0.028249	0.0124535	0.910933	1
chr1	206470241	206496890	IKBKE	26	6	477	171	0.05169	0.00987176	0.033898	0.0136023	0.450254	1
chr1	206491114	206497728	C1orf147	33	8	470	169	0.065606	0.0110396	0.045198	0.0156146	0.42517	1
chr1	206507529	206589448	RASSF5	53	14	450	163	0.105368	0.0136897	0.079096	0.0202861	0.388664	1
chr1	206572482	206612466	EIF2D	53	14	450	163	0.105368	0.0136897	0.079096	0.0202861	0.388664	1
chr1	20719729	20732703	SH2D5	48	14	455	161	0.095427	0.0131001	0.08	0.0205078	0.647229	1
chr1	207496155	207641765	CR1	33	7	470	170	0.065606	0.0110396	0.039548	0.0146492	0.279472	1
chr1	207645131	207723703	CR1L	46	15	457	162	0.091451	0.0128524	0.084746	0.0209336	0.90798	1
chr1	207880970	207911125	CD34	12	6	491	171	0.023857	0.00680426	0.033898	0.0136023	0.657378	1
chr1	208022240	208244384	PLXNA2	23	9	480	168	0.045726	0.00931396	0.050847	0.0165126	0.943874	1
chr1	20806290	21176897	EIF4G3	39	11	464	166	0.077535	0.0119245	0.062147	0.0181464	0.612026	1
chr1	208094564	208111126	LOC105372887	3	2	500	174	0.005964	0.0034331	0.011364	0.00798965	0.834492	1
chr1	209428818	209432549	MIR205HG	1	0	502	177	0.001988	0.00198606	0	0	1	1
chr1	209614868	209652467	LAMB3	27	12	476	165	0.053678	0.0100492	0.067797	0.0188962	0.61225	1
chr1	209785615	209806142	IRF6	14	7	489	170	0.027833	0.00733443	0.039548	0.0146492	0.601489	1
chr1	209938163	210171389	SYT14	9	5	494	172	0.017893	0.00591067	0.028249	0.0124535	0.598366	1
chr1	210327871	210676298	HHAT	133	52	370	125	0.264414	0.0196641	0.293785	0.0342371	0.51117	1
chr1	210678312	211134148	KCNH1	282	99	221	78	0.560636	0.0221294	0.559322	0.0373169	1	1
chr1	211326592	211374946	TRAF5	43	9	460	168	0.085487	0.012467	0.050847	0.0165126	0.184493	1
chr1	211658254	211675621	NEK2	38	12	465	165	0.075547	0.0117833	0.067797	0.0188962	0.863167	1
chr1	211940326	212035557	INTS7	67	19	436	156	0.133201	0.0151506	0.108571	0.023517	0.476835	1
chr1	212035746	212105013	DTL	71	22	432	155	0.141153	0.0155245	0.124294	0.0247981	0.664096	1
chr1	21217248	21345504	ECE1	39	11	464	166	0.077535	0.0119245	0.062147	0.0181464	0.612026	1
chr1	212432918	212446379	NENF	14	0	489	172	0.027833	0.00733443	0	0	0.0572836	1
chr1	212565405	212620777	ATF3	24	12	479	165	0.047714	0.00950435	0.067797	0.0188962	0.405912	1
chr1	212624472	212626775	FAM71A	24	12	479	165	0.047714	0.00950435	0.067797	0.0188962	0.405912	1
chr1	212686415	212699943	BATF3	40	10	463	167	0.079523	0.0120634	0.056497	0.0173539	0.399774	1
chr1	212726151	212798900	NSL1	36	8	467	169	0.071571	0.0114937	0.045198	0.0156146	0.294159	1
chr1	212791831	212816830	TATDN3	36	8	467	169	0.071571	0.0114937	0.045198	0.0156146	0.294159	1
chr1	212858273	212899363	FLVCR1	36	8	467	169	0.071571	0.0114937	0.045198	0.0156146	0.294159	1
chr1	212950539	212991585	VASH2	24	3	479	174	0.047714	0.00950435	0.016949	0.00970227	0.114341	1
chr1	214348698	214551677	PTPN14	214	69	289	108	0.425447	0.0220447	0.389831	0.0366587	0.460433	1
chr1	214603193	214664571	CENPF	45	9	458	166	0.089463	0.0127258	0.051429	0.0166963	0.150259	1
chr1	215002918	215237093	KCNK2	17	0	486	177	0.033797	0.0080573	0	0	0.0280128	1
chr1	215567302	215621807	KCTD3	4	2	499	175	0.007952	0.00396023	0.011299	0.00794449	1	1
chr1	215622889	216423448	USH2A	63	26	440	151	0.125249	0.0147586	0.146893	0.0266082	0.545349	1
chr1	216503244	217137702	ESRRG	214	89	289	87	0.425447	0.0220447	0.505682	0.0376865	0.0792775	1
chr1	217426990	217631090	GPATCH2	12	2	491	174	0.023857	0.00680426	0.011364	0.00798965	0.486607	1
chr1	217631331	217871696	SPATA17	67	25	436	152	0.133201	0.0151506	0.141243	0.0261777	0.887647	1
chr1	21812263	21825225	LDLRAD2	39	8	464	169	0.077535	0.0119245	0.045198	0.0156146	0.198283	1
chr1	21822242	21937310	HSPG2	46	11	457	166	0.091451	0.0128524	0.062147	0.0181464	0.292665	1
chr1	219968598	220046505	EPRS1	186	45	317	132	0.369781	0.0215245	0.254237	0.032729	0.00694912	1
chr1	220057480	220089916	BPNT1	87	19	416	158	0.172962	0.0168637	0.107345	0.0232673	0.0512506	1
chr1	220094130	220148041	IARS2	83	20	420	157	0.16501	0.0165505	0.112994	0.023796	0.12398	1
chr1	220148291	220272453	RAB3GAP2	86	21	417	156	0.170974	0.0167867	0.118644	0.0243059	0.12741	1
chr1	22052707	22101360	CDC42	63	25	440	148	0.125249	0.0147586	0.144509	0.026732	0.604156	1
chr1	220528134	220664461	MARK1	10	9	493	168	0.019881	0.00622407	0.050847	0.0165126	0.0594465	1
chr1	220690361	220699153	C1orf115	27	19	476	153	0.053678	0.0100492	0.110465	0.0239017	0.0175037	1
chr1	220747415	220784815	MTARC2	10	0	493	177	0.019881	0.00622407	0	0	0.12681	1
chr1	220786695	220819659	MTARC1	3	1	500	176	0.005964	0.0034331	0.00565	0.00563388	1	1
chr1	220879441	220885059	HLX	0	1	503	176	0	0	0.00565	0.00563388	0.584596	1
chr1	222501519	222548104	HHIPL2	2	0	501	177	0.003976	0.00280591	0	0	0.973494	1
chr1	222814512	223005995	DISP1	17	6	486	171	0.033797	0.0080573	0.033898	0.0136023	1	1
chr1	223220824	223365271	SUSD4	1	1	502	176	0.001988	0.00198606	0.00565	0.00563388	1	1
chr1	223701595	223776018	CAPN2	1	0	502	177	0.001988	0.00198606	0	0	1	1
chr1	224928420	225399292	DNAH14	100	36	403	141	0.198807	0.0177951	0.20339	0.0302553	0.982569	1
chr1	225401500	225428821	LBR	43	13	460	164	0.085487	0.012467	0.073446	0.019608	0.732183	1
chr1	225486827	225660046	ENAH	50	16	453	161	0.099404	0.0133408	0.090395	0.0215532	0.841033	1
chr1	22563487	22603595	EPHA8	40	17	463	160	0.079523	0.0120634	0.096045	0.0221475	0.599914	1
chr1	225777824	225790464	SRP9	149	35	354	142	0.296223	0.0203584	0.19774	0.0299377	0.0147631	1
chr1	225810122	225845563	EPHX1	47	9	456	161	0.093439	0.0129771	0.052941	0.0171736	0.135652	1
chr1	225840554	225882720	TMEM63A	58	14	445	163	0.115308	0.014241	0.079096	0.0202861	0.228338	1
chr1	226144677	226186741	ACBD3	7	3	496	159	0.013917	0.00522331	0.018519	0.0105923	0.962163	1
chr1	226631688	226739296	ITPKB	0	1	503	176	0	0	0.00565	0.00563388	0.584596	1
chr1	226870592	226903829	PSEN2	0	1	503	176	0	0	0.00565	0.00563388	0.584596	1
chr1	227563554	227679669	ZNF678	1	1	502	172	0.001988	0.00198606	0.00578	0.00576344	1	1
chr1	227728166	227781228	SNAP47	1	2	502	175	0.001988	0.00198606	0.011299	0.00794449	0.342986	1
chr1	227815673	227846470	PRSS38	1	1	502	176	0.001988	0.00198606	0.00565	0.00563388	1	1
chr1	228208042	228378876	OBSCN	0	1	503	176	0	0	0.00565	0.00563388	0.584596	1
chr1	228507719	228513361	BTNL10	1	1	502	176	0.001988	0.00198606	0.00565	0.00563388	1	1
chr1	228644645	228746669	RHOU	4	2	499	175	0.007952	0.00396023	0.011299	0.00794449	1	1
chr1	228644908	228652412	DUSP5P1	1	1	502	176	0.001988	0.00198606	0.00565	0.00563388	1	1
chr1	231241208	231277973	GNPAT	13	3	490	174	0.025845	0.00707487	0.016949	0.00970227	0.701537	1
chr1	231337978	231355023	SPRTN	13	3	490	174	0.025845	0.00707487	0.016949	0.00970227	0.701537	1
chr1	232397963	232630496	SIPA1L2	107	42	396	135	0.212724	0.0182468	0.237288	0.0319765	0.566059	1
chr1	232983433	233295730	PCNX2	95	21	408	156	0.188867	0.0174518	0.118644	0.0243059	0.0433842	1
chr1	233327722	233385148	MAP3K21	3	0	500	164	0.005964	0.0034331	0	0	0.749475	1
chr1	233614104	233672514	KCNK1	15	2	488	175	0.029821	0.00758408	0.011299	0.00794449	0.281229	1
chr1	233904674	234324511	SLC35F3	25	9	478	168	0.049702	0.0096902	0.050847	0.0165126	1	1
chr1	236549003	236604516	HEATR1	14	7	489	170	0.027833	0.00733443	0.039548	0.0146492	0.601489	1
chr1	236686497	236764631	ACTN2	19	8	484	168	0.037773	0.00850052	0.045455	0.0157012	0.822171	1
chr1	237042182	237833988	RYR2	52	21	451	156	0.10338	0.013575	0.118644	0.0243059	0.672251	1
chr1	237862173	237928321	LOC100130331	7	3	496	174	0.013917	0.00522331	0.016949	0.00970227	1	1
chr1	237882402	237890922	ZP4	7	3	496	174	0.013917	0.00522331	0.016949	0.00970227	1	1
chr1	240091881	240475187	FMN2	1	0	502	170	0.001988	0.00198606	0	0	1	1
chr1	2412479	2505532	PLCH2	16	2	487	175	0.031809	0.00782477	0.011299	0.00794449	0.234164	1
chr1	241531881	241595642	KMO	17	3	486	174	0.033797	0.0080573	0.016949	0.00970227	0.377572	1
chr1	241585023	241588836	LOC105373233	17	3	486	173	0.033797	0.0080573	0.017045	0.00975684	0.383037	1
chr1	241593122	241640369	OPN3	18	3	485	174	0.035785	0.00828235	0.016949	0.00970227	0.320583	1
chr1	241652276	241802777	WDR64	91	26	412	151	0.180915	0.017164	0.146893	0.0266082	0.359853	1
chr1	241847965	241889939	EXO1	82	35	421	142	0.163022	0.0164701	0.19774	0.0299377	0.348883	1
chr1	241995192	242001393	MAP1LC3C	3	1	500	176	0.005964	0.0034331	0.00565	0.00563388	1	1
chr1	2556369	2563829	TNFRSF14	9	5	494	172	0.017893	0.00591067	0.028249	0.0124535	0.598366	1
chr1	2586521	2591469	PRXL2B	21	5	482	148	0.04175	0.00891833	0.03268	0.0143741	0.789537	1
chr1	2590637	2633016	MMEL1	21	7	482	170	0.04175	0.00891833	0.039548	0.0146492	1	1
chr1	29442942	29519970	LOC107984933	1	1	502	176	0.001988	0.00198606	0.00565	0.00563388	1	1
chr1	3069201	3438621	PRDM16	13	6	490	171	0.025845	0.00707487	0.033898	0.0136023	0.768758	1
chr1	30732467	30757840	LAPTM5	3	1	500	176	0.005964	0.0034331	0.00565	0.00563388	1	1
chr1	30931504	31065717	PUM1	5	3	498	174	0.00994	0.00442323	0.016949	0.00970227	0.734978	1
chr1	31644192	31656981	PEF1-AS1	14	1	489	172	0.027833	0.00733443	0.00578	0.00576344	0.161683	1
chr1	31652261	31704162	COL16A1	18	3	485	174	0.035785	0.00828235	0.016949	0.00970227	0.320583	1
chr1	31727103	31764340	ADGRB2	3	0	500	177	0.005964	0.0034331	0	0	0.71109	1
chr1	32352718	32365265	TSSK3	1	0	502	177	0.001988	0.00198606	0	0	1	1
chr1	32364631	32394441	BSDC1	1	0	502	177	0.001988	0.00198606	0	0	1	1
chr1	32651206	32686211	RBBP4	29	15	474	162	0.057654	0.0103929	0.084746	0.0209336	0.279041	1
chr1	32679904	32703596	SYNC	28	15	475	162	0.055666	0.0102229	0.084746	0.0209336	0.234992	1
chr1	33513996	34165842	CSMD2	232	72	271	105	0.461233	0.0222268	0.40678	0.0369233	0.243898	1
chr1	3454587	3481115	ARHGEF16	64	24	439	153	0.127237	0.0148584	0.135593	0.025733	0.877065	1
chr1	34710032	34799393	LOC105378642	31	11	472	166	0.06163	0.0107226	0.062147	0.0181464	1	1
chr1	34759738	34762327	GJB4	31	11	472	166	0.06163	0.0107226	0.062147	0.0181464	1	1
chr1	3487949	3624770	MEGF6	95	42	408	135	0.188867	0.0174518	0.237288	0.0319765	0.203231	1
chr1	3625013	3630127	TPRG1L	38	19	465	158	0.075547	0.0117833	0.107345	0.0232673	0.247988	1
chr1	3630765	3650103	WRAP73	39	19	464	158	0.077535	0.0119245	0.107345	0.0232673	0.287	1
chr1	36455716	36464384	MRPS15	2	1	501	176	0.003976	0.00280591	0.00565	0.00563388	1	1
chr1	36466041	36483314	CSF3R	2	1	501	176	0.003976	0.00280591	0.00565	0.00563388	1	1
chr1	3652514	3736201	TP73	30	11	473	166	0.059642	0.0105594	0.062147	0.0181464	1	1
chr1	3735982	3747373	TP73-AS1	25	10	478	167	0.049702	0.0096902	0.056497	0.0173539	0.877499	1
chr1	37489991	37514766	MEAF6	55	27	448	150	0.109344	0.0139145	0.152542	0.0270251	0.166454	1
chr1	3752396	3771645	CCDC27	52	18	451	159	0.10338	0.013575	0.101695	0.0227183	1	1
chr1	37534447	37554293	SNIP1	55	28	448	149	0.109344	0.0139145	0.158192	0.0274291	0.115497	1
chr1	37556938	37566857	DNALI1	55	28	448	149	0.109344	0.0139145	0.158192	0.0274291	0.115497	1
chr1	37566814	37595937	GNL2	55	28	448	149	0.109344	0.0139145	0.158192	0.0274291	0.115497	1
chr1	37611348	37634906	RSPO1	41	25	462	152	0.081511	0.0122	0.141243	0.0261777	0.0306847	1
chr1	3778557	3796498	LRRC47	28	7	475	166	0.055666	0.0102229	0.040462	0.0149807	0.562174	1
chr1	3812084	3857233	CEP104	29	8	474	169	0.057654	0.0103929	0.045198	0.0156146	0.663043	1
chr1	3857284	3885429	DFFB	29	8	474	169	0.057654	0.0103929	0.045198	0.0156146	0.663043	1
chr1	3889131	3900293	C1orf174	2	2	501	175	0.003976	0.00280591	0.011299	0.00794449	0.600024	1
chr1	39084165	39487138	MACF1	184	77	319	100	0.365805	0.0214759	0.435028	0.0372637	0.123835	1
chr1	39560814	39576790	PABPC4	213	79	290	98	0.423459	0.0220311	0.446328	0.0373651	0.65968	1
chr1	39565068	39573203	PABPC4-AS1	210	77	293	100	0.417495	0.0219883	0.435028	0.0372637	0.750688	1
chr1	39623433	39639643	HEYL	85	13	418	149	0.168986	0.0167088	0.080247	0.0213448	0.00819946	1
chr1	39651227	39672107	NT5C1A	89	22	414	154	0.176938	0.0170154	0.125	0.0249289	0.137463	1
chr1	39838108	39883511	TRIT1	26	6	477	168	0.05169	0.00987176	0.034483	0.0138327	0.47478	1
chr1	40071459	40097252	PPT1	0	1	503	176	0	0	0.00565	0.00563388	0.584596	1
chr1	40161385	40240921	RLF	0	1	503	176	0	0	0.00565	0.00563388	0.584596	1
chr1	40300485	40317653	COL9A2	17	11	486	166	0.033797	0.0080573	0.062147	0.0181464	0.15776	1
chr1	41014588	41043890	SLFNL1-AS1	100	38	403	139	0.198807	0.0177951	0.214689	0.0308631	0.731447	1
chr1	41027200	41242306	SCMH1	100	39	403	138	0.198807	0.0177951	0.220339	0.0311539	0.615256	1
chr1	41506363	42035934	HIVEP3	2	2	501	175	0.003976	0.00280591	0.011299	0.00794449	0.600024	1
chr1	44405158	44651724	RNF220	263	104	240	73	0.522863	0.0222706	0.587571	0.0370014	0.162161	1
chr1	45329240	45340447	MUTYH	1	1	502	176	0.001988	0.00198606	0.00565	0.00563388	1	1
chr1	45339749	45343973	TOE1	1	1	502	176	0.001988	0.00198606	0.00565	0.00563388	1	1
chr1	45550777	45570051	AKR1A1	3	2	500	175	0.005964	0.0034331	0.011299	0.00794449	0.839068	1
chr1	45584039	45618893	NASP	3	3	500	174	0.005964	0.0034331	0.016949	0.00970227	0.380597	1
chr1	46040138	46176488	P3R3URF-PIK3R3	3	0	500	171	0.005964	0.0034331	0	0	0.728406	1
chr1	46040138	46174901	PIK3R3	3	0	500	171	0.005964	0.0034331	0	0	0.728406	1
chr1	46394315	46413845	FAAH	0	1	503	176	0	0	0.00565	0.00563388	0.584596	1
chr1	4654607	4792534	AJAP1	1	0	502	177	0.001988	0.00198606	0	0	1	1
chr1	46607717	46616811	MOB3C	0	1	503	176	0	0	0.00565	0.00563388	0.584596	1
chr1	46668884	46673601	TEX38	0	1	503	176	0	0	0.00565	0.00563388	0.584596	1
chr1	46674034	46692098	EFCAB14-AS1	0	1	503	174	0	0	0.005714	0.00569779	0.580145	1
chr1	46675157	46719114	EFCAB14	0	1	503	176	0	0	0.00565	0.00563388	0.584596	1
chr1	46961362	47055432	CYP4X1	5	0	498	159	0.00994	0.00442323	0	0	0.461402	1
chr1	48258641	48472204	SPATA6	3	1	500	176	0.005964	0.0034331	0.00565	0.00563388	1	1
chr1	50437026	50960267	FAF1	15	1	488	176	0.029821	0.00758408	0.00565	0.00563388	0.124446	1
chr1	52726451	52827336	ZYG11B	27	10	476	159	0.053678	0.0100492	0.059172	0.0181497	0.939429	1
chr1	52842734	52894998	ZYG11A	27	11	476	166	0.053678	0.0100492	0.062147	0.0181464	0.816813	1
chr1	52895908	52927212	ECHDC2	29	8	474	162	0.057654	0.0103929	0.047059	0.0162416	0.741888	1
chr1	53062196	53085502	PODN	40	17	463	160	0.079523	0.0120634	0.096045	0.0221475	0.599914	1
chr1	53087181	53142638	SLC1A7	4	2	499	175	0.007952	0.00396023	0.011299	0.00794449	1	1
chr1	54548226	54639192	ACOT11	13	5	490	172	0.025845	0.00707487	0.028249	0.0124535	1	1
chr1	54609178	54623527	FAM151A	13	5	490	172	0.025845	0.00707487	0.028249	0.0124535	1	1
chr1	54641738	54742657	MROH7-TTC4	1	2	502	175	0.001988	0.00198606	0.011299	0.00794449	0.342986	1
chr1	54715859	54742657	TTC4	1	2	502	175	0.001988	0.00198606	0.011299	0.00794449	0.342986	1
chr1	54980612	54992293	TMEM61	4	1	499	176	0.007952	0.00396023	0.00565	0.00563388	1	1
chr1	55039546	55064852	PCSK9	132	49	371	128	0.262425	0.0196165	0.276836	0.0336313	0.783912	1
chr1	56645312	56715335	PRKAA2	26	11	477	166	0.05169	0.00987176	0.062147	0.0181464	0.73773	1
chr1	56718787	56831986	FYB2	309	104	194	73	0.614314	0.0217034	0.587571	0.0370014	0.591163	1
chr1	56854794	56918223	C8A	7	4	496	173	0.013917	0.00522331	0.022599	0.0111711	0.659122	1
chr1	56994776	58546726	DAB1	9	6	494	171	0.017893	0.00591067	0.033898	0.0136023	0.342408	1
chr1	58480717	58546726	OMA1	9	6	494	171	0.017893	0.00591067	0.033898	0.0136023	0.342408	1
chr1	59990392	60073770	C1orf87	3	1	500	176	0.005964	0.0034331	0.00565	0.00563388	1	1
chr1	61077225	61462788	NFIA	22	8	481	161	0.043738	0.00911872	0.047337	0.0163353	1	1
chr1	61742475	62163915	PATJ	11	3	492	167	0.021869	0.00652122	0.017647	0.0100982	0.981946	1
chr1	62194847	62212328	L1TD1	41	6	462	158	0.081511	0.0122	0.036585	0.0146601	0.0756512	1
chr1	62236163	62319434	KANK4	35	12	468	165	0.069583	0.011345	0.067797	0.0188962	1	1
chr1	67832286	68202987	GNG12-AS1	17	3	486	174	0.033797	0.0080573	0.016949	0.00970227	0.377572	1
chr1	68098457	68233018	WLS	17	3	486	174	0.033797	0.0080573	0.016949	0.00970227	0.377572	1
chr1	68183516	68183610	MIR1262	17	3	486	174	0.033797	0.0080573	0.016949	0.00970227	0.377572	1
chr1	75796880	75913242	MSH4	5	3	498	174	0.00994	0.00442323	0.016949	0.00970227	0.734978	1
chr1	81306102	81993932	ADGRL2	19	8	484	162	0.037773	0.00850052	0.047059	0.0162416	0.758599	1
chr1	84398482	84415895	DNASE2B	34	11	469	166	0.067594	0.0111937	0.062147	0.0181464	0.940243	1
chr1	84506299	84567379	SPATA1	16	8	487	169	0.031809	0.00782477	0.045198	0.0156146	0.552897	1
chr1	84628228	84635020	LINC01555	1	0	502	177	0.001988	0.00198606	0	0	1	1
chr1	84643704	84690757	SSX2IP	1	0	502	177	0.001988	0.00198606	0	0	1	1
chr1	85062325	85133138	DNAI3	69	26	434	151	0.137177	0.0153397	0.146893	0.0266082	0.845685	1
chr1	85249951	85259677	C1orf52	27	7	476	170	0.053678	0.0100492	0.039548	0.0146492	0.588273	1
chr1	85318483	85578274	DDAH1	18	3	485	163	0.035785	0.00828235	0.018072	0.0103392	0.379835	1
chr1	85649415	85708458	ZNHIT6	0	1	503	176	0	0	0.00565	0.00563388	0.584596	1
chr1	86346835	86396323	ODF2L	5	1	498	176	0.00994	0.00442323	0.00565	0.00563388	0.953972	1
chr1	86424142	86456553	CLCA2	56	23	447	154	0.111332	0.0140248	0.129944	0.0252735	0.597343	1
chr1	86468925	86500259	CLCA1	40	13	463	164	0.079523	0.0120634	0.073446	0.019608	0.923233	1
chr1	86547076	86580758	CLCA4	17	3	486	152	0.033797	0.0080573	0.019355	0.0110659	0.516868	1
chr1	9588841	9614877	TMEM201	2	0	501	167	0.003976	0.00280591	0	0	1	1
chr1	9629887	9729114	PIK3CD	6	1	497	176	0.011928	0.00484054	0.00565	0.00563388	0.78036	1
chr1	97077741	97921059	DPYD	24	9	479	168	0.047714	0.00950435	0.050847	0.0165126	1	1
chr1	9728924	9824526	CLSTN1	4	1	499	176	0.007952	0.00396023	0.00565	0.00563388	1	1
chr10	1039150	1056704	IDI1	5	2	498	175	0.00994	0.00442323	0.011299	0.00794449	1	1
chr10	1056383	1132372	WDR37	26	7	477	162	0.05169	0.00987176	0.04142	0.0153277	0.742311	1
chr10	110497905	110511533	DUSP5	8	0	495	177	0.015905	0.00557829	0	0	0.199658	1
chr10	112283398	112305038	TECTB	3	1	500	176	0.005964	0.0034331	0.00565	0.00563388	1	1
chr10	112299610	112299690	MIR6715A	3	1	500	176	0.005964	0.0034331	0.00565	0.00563388	1	1
chr10	112299610	112299688	MIR6715B	3	1	500	176	0.005964	0.0034331	0.00565	0.00563388	1	1
chr10	112374114	112428376	ACSL5	3	1	500	176	0.005964	0.0034331	0.00565	0.00563388	1	1
chr10	112446986	112855368	VTI1A	9	1	494	170	0.017893	0.00591067	0.005848	0.00583085	0.447644	1
chr10	112808490	112821852	LOC112268058	9	1	494	170	0.017893	0.00591067	0.005848	0.00583085	0.447644	1
chr10	116848228	116911803	ENO4	1	1	502	176	0.001988	0.00198606	0.00565	0.00563388	1	1
chr10	117542744	117549546	EMX2	18	5	485	172	0.035785	0.00828235	0.028249	0.0124535	0.813958	1
chr10	1177311	1737525	ADARB2	3	1	500	169	0.005964	0.0034331	0.005882	0.00586485	1	1
chr10	11823339	11872277	PROSER2	126	48	377	129	0.250497	0.0193199	0.271186	0.0334161	0.658208	1
chr10	11849606	11894710	PROSER2-AS1	126	48	377	129	0.250497	0.0193199	0.271186	0.0334161	0.658208	1
chr10	118676409	118754970	CACUL1	6	5	497	167	0.011928	0.00484054	0.02907	0.0128101	0.236449	1
chr10	119167718	119178812	PRDX3	3	4	500	171	0.005964	0.0034331	0.022857	0.0112972	0.141538	1
chr10	11920020	12043170	UPF2	95	30	408	147	0.188867	0.0174518	0.169492	0.0282007	0.64584	1
chr10	119207569	119459745	GRK5	89	37	414	140	0.176938	0.0170154	0.20904	0.0305637	0.404894	1
chr10	119704393	119830482	INPP5F	55	20	448	157	0.109344	0.0139145	0.112994	0.023796	1	1
chr10	119804239	119818208	LOC105378513	54	19	449	158	0.107356	0.0138028	0.107345	0.0232673	1	1
chr10	119829438	119873628	MCMBP	55	19	448	158	0.109344	0.0139145	0.107345	0.0232673	1	1
chr10	119892694	119944657	SEC23IP	54	18	449	159	0.107356	0.0138028	0.101695	0.0227183	0.945385	1
chr10	12068952	12123221	DHTKD1	107	36	396	141	0.212724	0.0182468	0.20339	0.0302553	0.87694	1
chr10	120851311	120909525	WDR11	23	7	480	170	0.045726	0.00931396	0.039548	0.0146492	0.895437	1
chr10	12129639	12169958	SEC61A2	70	12	433	145	0.139165	0.0154327	0.076433	0.0212043	0.0521718	1
chr10	121478328	121598458	FGFR2	22	7	481	170	0.043738	0.00911872	0.039548	0.0146492	0.983254	1
chr10	12165328	12195891	NUDT5	75	26	428	151	0.149105	0.0158818	0.146893	0.0266082	1	1
chr10	12196186	12250589	CDC123	1	1	502	176	0.001988	0.00198606	0.00565	0.00563388	1	1
chr10	121989161	122254542	TACC2	2	0	501	177	0.003976	0.00280591	0	0	0.973494	1
chr10	122270743	122338160	BTBD16	37	12	466	165	0.073559	0.0116397	0.067797	0.0188962	0.931479	1
chr10	122374673	122442600	PLEKHA1	3	0	500	166	0.005964	0.0034331	0	0	0.743356	1
chr10	122461551	122514907	HTRA1	18	9	485	168	0.035785	0.00828235	0.050847	0.0165126	0.509999	1
chr10	122560675	122643736	DMBT1	1	0	502	177	0.001988	0.00198606	0	0	1	1
chr10	123009004	123058290	ACADSB	13	4	490	173	0.025845	0.00707487	0.022599	0.0111711	1	1
chr10	12349512	12835545	CAMK1D	3	1	500	176	0.005964	0.0034331	0.00565	0.00563388	1	1
chr10	123666353	123697399	GPR26	11	6	492	170	0.021869	0.00652122	0.034091	0.0136783	0.539898	1
chr10	123745634	123944094	CPXM2	27	8	476	169	0.053678	0.0100492	0.045198	0.0156146	0.809253	1
chr10	124397301	124418923	OAT	83	25	420	152	0.16501	0.0165505	0.141243	0.0261777	0.532314	1
chr10	124445241	124450035	NKX1-2	110	38	393	139	0.218688	0.0184307	0.214689	0.0308631	0.996024	1
chr10	124801801	124836670	ABRAXAS2	53	22	450	155	0.105368	0.0136897	0.124294	0.0247981	0.581071	1
chr10	124825316	124831342	LOC107984160	53	22	450	155	0.105368	0.0136897	0.124294	0.0247981	0.581071	1
chr10	124984315	125161039	CTBP2	122	36	381	141	0.242545	0.0191113	0.20339	0.0302553	0.338382	1
chr10	125719545	125764143	EDRF1	0	1	503	176	0	0	0.00565	0.00563388	0.584596	1
chr10	125744725	125752060	EDRF1-AS1	0	1	503	176	0	0	0.00565	0.00563388	0.584596	1
chr10	126012389	126388477	ADAM12	0	1	503	176	0	0	0.00565	0.00563388	0.584596	1
chr10	126905426	127452517	DOCK1	171	61	332	116	0.33996	0.021121	0.344633	0.0357219	0.983563	1
chr10	127135428	127196591	INSYN2A	9	3	494	172	0.017893	0.00591067	0.017143	0.00981227	1	1
chr10	127737183	127741183	FOXI2	14	2	489	163	0.027833	0.00733443	0.012121	0.00851881	0.394203	1
chr10	127877839	127892946	CLRN3	101	27	402	150	0.200795	0.0178616	0.152542	0.0270251	0.193373	1
chr10	127907051	128085855	PTPRE	11	1	492	176	0.021869	0.00652122	0.00565	0.00563388	0.281194	1
chr10	128057730	128062425	AS-PTPRE	11	1	492	165	0.021869	0.00652122	0.006024	0.00600588	0.319006	1
chr10	128096657	128126423	MKI67	88	37	415	140	0.17495	0.01694	0.20904	0.0305637	0.371208	1
chr10	128285948	128317726	LINC01163	66	7	437	155	0.131213	0.0150543	0.04321	0.0159751	0.00296137	1
chr10	129467239	129770983	MGMT	132	46	371	131	0.262425	0.0196165	0.259887	0.0329651	1	1
chr10	130034488	130110848	C10orf143	170	8	333	145	0.337972	0.0210909	0.052288	0.0179967	7.12405e-12	2.39582e-08
chr10	130086	254637	ZMYND11	3	2	500	175	0.005964	0.0034331	0.011299	0.00794449	0.839068	1
chr10	130136389	130182877	GLRX3	111	30	392	144	0.220676	0.0184907	0.172414	0.0286364	0.213847	1
chr10	13100080	13138308	OPTN	12	7	491	170	0.023857	0.00680426	0.039548	0.0146492	0.409773	1
chr10	131092389	131311721	TCERG1L	1	0	502	164	0.001988	0.00198606	0	0	1	1
chr10	13161556	13211110	MCM10	37	11	466	166	0.073559	0.0116397	0.062147	0.0181464	0.734462	1
chr10	132036066	132184858	JAKMIP3	297	113	206	64	0.590457	0.021926	0.638418	0.0361135	0.301935	1
chr10	132184981	132205759	DPYSL4	161	42	342	134	0.32008	0.0208005	0.238636	0.0321298	0.0529081	1
chr10	132207480	132332559	STK32C	161	45	342	132	0.32008	0.0208005	0.254237	0.032729	0.122493	1
chr10	13221764	13234374	UCMA	86	36	417	141	0.170974	0.0167867	0.20339	0.0302553	0.393772	1
chr10	132330061	132381508	LRRC27	13	4	490	173	0.025845	0.00707487	0.022599	0.0111711	1	1
chr10	132537782	132783480	INPP5A	26	12	477	165	0.05169	0.00987176	0.067797	0.0188962	0.540453	1
chr10	13277797	13300064	PHYH	47	18	456	159	0.093439	0.0129771	0.101695	0.0227183	0.86292	1
chr10	132782227	132786147	NKX6-2	21	8	482	160	0.04175	0.00891833	0.047619	0.0164301	0.916521	1
chr10	132808390	132942570	CFAP46	108	26	395	151	0.214712	0.0183087	0.146893	0.0266082	0.0656192	1
chr10	133087922	133131675	ADGRA1	39	8	464	169	0.077535	0.0119245	0.045198	0.0156146	0.198283	1
chr10	133394155	133422520	MTG1	26	3	477	174	0.05169	0.00987176	0.016949	0.00970227	0.0799359	1
chr10	13638298	14330924	FRMD4A	8	2	495	175	0.015905	0.00557829	0.011299	0.00794449	0.940423	1
chr10	14518555	14774897	FAM107B	1	0	502	177	0.001988	0.00198606	0	0	1	1
chr10	16823964	17130492	CUBN	132	47	371	130	0.262425	0.0196165	0.265537	0.0331941	1	1
chr10	17315412	17455966	ST8SIA6	33	10	470	167	0.065606	0.0110396	0.056497	0.0173539	0.803582	1
chr10	17589030	17617374	HACD1	47	10	456	160	0.093439	0.0129771	0.058824	0.0180463	0.214204	1
chr10	17644148	17716824	STAM	86	22	417	155	0.170974	0.0167867	0.124294	0.0247981	0.179666	1
chr10	18512580	18659264	NSUN6	49	25	454	152	0.097416	0.0132213	0.141243	0.0261777	0.141554	1
chr10	23694725	24547843	KIAA1217	193	64	310	113	0.383698	0.0216824	0.361582	0.0361135	0.665897	1
chr10	26746594	26860986	ABI1	10	1	493	176	0.019881	0.00622407	0.00565	0.00563388	0.344967	1
chr10	26938193	27100498	ANKRD26	11	1	492	173	0.021869	0.00652122	0.005747	0.00573053	0.291004	1
chr10	27110109	27155051	YME1L1	11	1	492	176	0.021869	0.00652122	0.00565	0.00563388	0.281194	1
chr10	27182836	27243542	ACBD5	11	0	492	157	0.021869	0.00652122	0	0	0.130654	1
chr10	27397119	27414347	PTCHD3	11	1	492	176	0.021869	0.00652122	0.00565	0.00563388	0.281194	1
chr10	274199	689710	DIP2C	3	1	500	176	0.005964	0.0034331	0.00565	0.00563388	1	1
chr10	27504302	27542239	RAB18	10	1	493	176	0.019881	0.00622407	0.00565	0.00563388	0.344967	1
chr10	27672872	27745819	MKX	8	1	495	176	0.015905	0.00557829	0.00565	0.00563388	0.519316	1
chr10	27812164	27999500	ODAD2	77	19	426	158	0.153082	0.0160546	0.107345	0.0232673	0.168366	1
chr10	28050991	28303066	MPP7	11	2	492	175	0.021869	0.00652122	0.011299	0.00794449	0.572715	1
chr10	28846406	28881898	C10orf126	3	1	500	176	0.005964	0.0034331	0.00565	0.00563388	1	1
chr10	29457336	29736936	SVIL	3	1	500	176	0.005964	0.0034331	0.00565	0.00563388	1	1
chr10	29545002	29545097	MIR604	3	1	500	176	0.005964	0.0034331	0.00565	0.00563388	1	1
chr10	3067473	3136805	PFKP	40	20	463	157	0.079523	0.0120634	0.112994	0.023796	0.231605	1
chr10	32446127	32882864	CCDC7	8	3	495	174	0.015905	0.00557829	0.016949	0.00970227	1	1
chr10	32900316	32958230	ITGB1	8	6	495	171	0.015905	0.00557829	0.033898	0.0136023	0.253371	1
chr10	33177491	33334667	NRP1	15	3	488	174	0.029821	0.00758408	0.016949	0.00970227	0.518741	1
chr10	34109559	34815296	PARD3	107	29	396	147	0.212724	0.0182468	0.164773	0.0279633	0.20816	1
chr10	43194533	43267065	RASGEF1A	1	1	502	176	0.001988	0.00198606	0.00565	0.00563388	1	1
chr10	43371634	43376335	FXYD4	36	16	467	161	0.071571	0.0114937	0.090395	0.0215532	0.518206	1
chr10	43436846	43483184	ZNF487	39	16	464	161	0.077535	0.0119245	0.090395	0.0215532	0.704351	1
chr10	43628815	43674699	ZNF32-AS3	17	7	486	170	0.033797	0.0080573	0.039548	0.0146492	0.904642	1
chr10	43643860	43648881	ZNF32	17	7	486	170	0.033797	0.0080573	0.039548	0.0146492	0.904642	1
chr10	43643870	43645047	ZNF32-AS1	17	7	486	170	0.033797	0.0080573	0.039548	0.0146492	0.904642	1
chr10	43845304	43850622	LINC00619	14	3	489	174	0.027833	0.00733443	0.016949	0.00970227	0.604605	1
chr10	44811022	44959689	TMEM72-AS1	3	0	500	170	0.005964	0.0034331	0	0	0.731357	1
chr10	44911335	44937010	TMEM72	3	0	500	170	0.005964	0.0034331	0	0	0.731357	1
chr10	44959800	44995891	RASSF4	30	12	473	165	0.059642	0.0105594	0.067797	0.0188962	0.836728	1
chr10	45000921	45005326	ZNF22	42	16	461	161	0.083499	0.0123345	0.090395	0.0215532	0.899673	1
chr10	45374207	45446121	ALOX5	4	1	499	176	0.007952	0.00396023	0.00565	0.00563388	1	1
chr10	46219023	46269608	ANTXRLP1	13	8	490	169	0.025845	0.00707487	0.045198	0.0156146	0.304216	1
chr10	4824552	4908421	AKR1E2	50	16	453	161	0.099404	0.0133408	0.090395	0.0215532	0.841033	1
chr10	4987773	5018000	AKR1C2	90	8	413	162	0.178926	0.0170901	0.047059	0.0162416	4.34425e-05	0.146097
chr10	5153918	5185150	AKR1C8	134	52	369	125	0.266402	0.0197112	0.293785	0.0342371	0.545259	1
chr10	5196835	5218949	AKR1C4	111	52	392	125	0.220676	0.0184907	0.293785	0.0342371	0.0632822	1
chr10	5364964	5374692	UCN3	4	2	499	175	0.007952	0.00396023	0.011299	0.00794449	1	1
chr10	5684757	5765779	TASOR2	3	2	500	175	0.005964	0.0034331	0.011299	0.00794449	0.839068	1
chr10	5861614	5889893	ANKRD16	37	10	466	167	0.073559	0.0116397	0.056497	0.0173539	0.550257	1
chr10	5889570	5937593	FBH1	37	10	466	167	0.073559	0.0116397	0.056497	0.0173539	0.550257	1
chr10	5935068	5945942	LOC105376384	35	10	468	167	0.069583	0.011345	0.056497	0.0173539	0.669725	1
chr10	5948895	5978741	IL15RA	7	2	496	175	0.013917	0.00522331	0.011299	0.00794449	1	1
chr10	59788745	59906556	CCDC6	27	6	476	171	0.053678	0.0100492	0.033898	0.0136023	0.39538	1
chr10	60026296	60733528	ANK3	131	44	372	133	0.260437	0.0195684	0.248588	0.0324857	0.833514	1
chr10	6010687	6062367	IL2RA	32	20	471	157	0.063618	0.0108826	0.112994	0.023796	0.0498144	1
chr10	6089032	6117447	RBM17	29	11	474	166	0.057654	0.0103929	0.062147	0.0181464	0.973856	1
chr10	61406640	61453381	TMEM26	5	1	498	176	0.00994	0.00442323	0.00565	0.00563388	0.953972	1
chr10	6144916	6254648	PFKFB3	39	9	464	168	0.077535	0.0119245	0.050847	0.0165126	0.306969	1
chr10	61901697	62096944	ARID5B	6	2	497	174	0.011928	0.00484054	0.011364	0.00798965	1	1
chr10	6393036	6580646	PRKCQ	232	71	271	106	0.461233	0.0222268	0.40113	0.0368402	0.195067	1
chr10	649744	667756	DIP2C-AS1	2	0	501	177	0.003976	0.00280591	0	0	0.973494	1
chr10	67884654	67918390	SIRT1	8	2	495	175	0.015905	0.00557829	0.011299	0.00794449	0.940423	1
chr10	68087905	68212017	MYPN	201	64	302	113	0.399602	0.0218398	0.361582	0.0361135	0.422286	1
chr10	68230593	68232113	ATOH7	162	54	341	123	0.322068	0.0208345	0.305085	0.034609	0.746288	1
chr10	68282658	68332958	PBLD	135	46	368	131	0.26839	0.0197578	0.259887	0.0329651	0.903482	1
chr10	68414062	68472521	DNA2	113	38	390	139	0.224652	0.0186088	0.214689	0.0308631	0.865684	1
chr10	68898815	68956312	DDX50	148	40	355	127	0.294235	0.0203186	0.239521	0.0330261	0.20617	1
chr10	68956129	68985068	DDX21	148	53	355	124	0.294235	0.0203186	0.299435	0.0344262	0.972364	1
chr10	69220301	69267552	HKDC1	245	54	258	123	0.487078	0.0222865	0.305085	0.034609	4.00071e-05	0.134544
chr10	69269989	69401882	HK1	172	41	331	136	0.341948	0.0211508	0.231638	0.0317104	0.00860959	1
chr10	69403901	69416918	TACR2	173	63	330	114	0.343936	0.0211801	0.355932	0.0359884	0.844182	1
chr10	69801833	69959144	COL13A1	133	45	370	132	0.264414	0.0196641	0.254237	0.032729	0.868568	1
chr10	69954030	69967358	LOC107984242	32	9	471	168	0.063618	0.0108826	0.050847	0.0165126	0.666957	1
chr10	70052844	70112282	MACROH2A2	12	2	491	175	0.023857	0.00680426	0.011299	0.00794449	0.481342	1
chr10	70112269	70132825	AIFM2	10	2	493	175	0.019881	0.00622407	0.011299	0.00794449	0.678965	1
chr10	70298973	70382625	LRRC20	48	17	455	160	0.095427	0.0131001	0.096045	0.0221475	1	1
chr10	71212568	71302864	UNC5B	49	18	454	159	0.097416	0.0132213	0.101695	0.0227183	0.985894	1
chr10	71319257	71363387	SLC29A3	59	9	444	168	0.117296	0.0143471	0.050847	0.0165126	0.0169044	1
chr10	71396918	71815947	CDH23	24	6	479	171	0.047714	0.00950435	0.033898	0.0136023	0.577526	1
chr10	71508151	71511920	CDH23-AS1	4	0	499	177	0.007952	0.00396023	0	0	0.536256	1
chr10	7158622	7411490	SFMBT2	25	7	478	170	0.049702	0.0096902	0.039548	0.0146492	0.732129	1
chr10	71711699	71737850	C10orf105	8	0	495	177	0.015905	0.00557829	0	0	0.199658	1
chr10	71747554	71773520	VSIR	5	1	498	176	0.00994	0.00442323	0.00565	0.00563388	0.953972	1
chr10	7703314	7749520	ITIH2	72	17	431	160	0.143141	0.0156154	0.096045	0.0221475	0.142042	1
chr10	7750960	7787993	KIN	18	6	485	171	0.035785	0.00828235	0.033898	0.0136023	1	1
chr10	7788157	7807801	ATP5F1C	7	3	496	174	0.013917	0.00522331	0.016949	0.00970227	1	1
chr10	7799194	7818363	LOC105376392	7	3	496	174	0.013917	0.00522331	0.016949	0.00970227	1	1
chr10	7818503	8016631	TAF3	13	5	490	165	0.025845	0.00707487	0.029412	0.0129585	1	1
chr10	78267340	78280213	LINC00595	12	4	491	173	0.023857	0.00680426	0.022599	0.0111711	1	1
chr10	79068964	79316519	ZMIZ1	64	28	439	149	0.127237	0.0148584	0.158192	0.0274291	0.363975	1
chr10	79382323	79445624	ZCCHC24	3	0	500	177	0.005964	0.0034331	0	0	0.71109	1
chr10	79937738	79982236	SFTPD	45	13	458	164	0.089463	0.0127258	0.073446	0.019608	0.61729	1
chr10	80150887	80205808	ANXA11	60	27	443	150	0.119284	0.0144519	0.152542	0.0270251	0.313228	1
chr10	80271818	80289658	MAT1A	74	32	429	145	0.147117	0.015794	0.180791	0.0289267	0.346327	1
chr10	80407827	80437115	PRXL2A	33	14	470	163	0.065606	0.0110396	0.079096	0.0202861	0.662655	1
chr10	8045418	8075198	GATA3	27	9	476	168	0.053678	0.0100492	0.050847	0.0165126	1	1
chr10	80454273	80522631	TSPAN14	31	12	472	165	0.06163	0.0107226	0.067797	0.0188962	0.912121	1
chr10	8050448	8053484	GATA3-AS1	25	9	478	168	0.049702	0.0096902	0.050847	0.0165126	1	1
chr10	80537900	80646560	SH2D4B	33	14	470	163	0.065606	0.0110396	0.079096	0.0202861	0.662655	1
chr10	806912	931900	LARP4B	31	15	472	162	0.06163	0.0107226	0.084746	0.0209336	0.379297	1
chr10	84243739	84259960	RGR	72	28	431	149	0.143141	0.0156154	0.158192	0.0274291	0.71669	1
chr10	85599550	86366795	GRID1	60	29	443	148	0.119284	0.0144519	0.163842	0.0278208	0.166938	1
chr10	86653493	86666460	OPN4	30	12	473	165	0.059642	0.0105594	0.067797	0.0188962	0.836728	1
chr10	86658072	86666318	LOC105378409	30	12	473	165	0.059642	0.0105594	0.067797	0.0188962	0.836728	1
chr10	86666786	86736072	LDB3	39	12	464	165	0.077535	0.0119245	0.067797	0.0188962	0.797064	1
chr10	87859156	87863533	KLLN	3	4	500	173	0.005964	0.0034331	0.022599	0.0111711	0.146273	1
chr10	87863623	87971930	PTEN	1	3	502	174	0.001988	0.00198606	0.016949	0.00970227	0.0954712	1
chr10	88664440	88678815	LIPF	23	7	480	170	0.045726	0.00931396	0.039548	0.0146492	0.895437	1
chr10	88757224	88783662	LIPN	1	0	502	177	0.001988	0.00198606	0	0	1	1
chr10	88802728	88822022	LIPM	6	1	497	176	0.011928	0.00484054	0.00565	0.00563388	0.78036	1
chr10	88819894	88851844	ANKRD22	6	2	497	175	0.011928	0.00484054	0.011299	0.00794449	1	1
chr10	88935072	88991397	ACTA2	3	2	500	175	0.005964	0.0034331	0.011299	0.00794449	0.839068	1
chr10	89327995	89340968	IFIT3	9	1	494	156	0.017893	0.00591067	0.006369	0.0063489	0.510749	1
chr10	89378054	89385205	IFIT1B	5	1	498	176	0.00994	0.00442323	0.00565	0.00563388	0.953972	1
chr10	89430297	89536029	SLC16A12	73	35	430	142	0.145129	0.0157052	0.19774	0.0299377	0.126652	1
chr10	89455989	89468151	SLC16A12-AS1	73	35	430	142	0.145129	0.0157052	0.19774	0.0299377	0.126652	1
chr10	89701588	89774934	KIF20B	7	1	496	176	0.013917	0.00522331	0.00565	0.00563388	0.636921	1
chr10	90738691	90858039	HTR7	2	0	501	174	0.003976	0.00280591	0	0	0.981858	1
chr10	90871972	90908556	RPP30	2	2	501	175	0.003976	0.00280591	0.011299	0.00794449	0.600024	1
chr10	90912094	90921087	ANKRD1	2	2	501	171	0.003976	0.00280591	0.011561	0.00812736	0.584102	1
chr10	91906582	91909486	FGFBP3	14	2	489	175	0.027833	0.00733443	0.011299	0.00794449	0.33715	1
chr10	92451682	92574093	IDE	13	9	490	168	0.025845	0.00707487	0.050847	0.0165126	0.170706	1
chr10	92593128	92655395	KIF11	13	8	490	164	0.025845	0.00707487	0.046512	0.0160574	0.27428	1
chr10	92689953	92695647	HHEX	15	8	488	158	0.029821	0.00758408	0.048193	0.0166231	0.378407	1
chr10	92826829	93059490	EXOC6	20	2	483	175	0.039761	0.00871233	0.011299	0.00794449	0.111012	1
chr10	93306427	93482505	MYOF	158	59	345	118	0.314115	0.020696	0.333333	0.0354329	0.705425	1
chr10	93496610	93529094	CEP55	87	36	416	141	0.172962	0.0168637	0.20339	0.0302553	0.428952	1
chr10	93591692	93601744	RBP4	85	36	418	141	0.168986	0.0167088	0.20339	0.0302553	0.360179	1
chr10	94938656	94990091	CYP2C9	116	53	387	124	0.230616	0.0187816	0.299435	0.0344262	0.0852489	1
chr10	95036770	95069497	CYP2C8	110	40	393	137	0.218688	0.0184307	0.225989	0.0314362	0.923452	1
chr10	95237567	95291006	PDLIM1	174	61	329	116	0.345924	0.021209	0.344633	0.0357219	1	1
chr10	95311771	95561439	SORBS1	25	2	478	175	0.049702	0.0096902	0.011299	0.00794449	0.0427095	1
chr11	100053075	100109231	LOC105369456	109	25	394	131	0.2167	0.01837	0.160256	0.029371	0.15665	1
chr11	100684159	100687955	ARHGAP42-AS1	65	20	438	156	0.129225	0.0149569	0.113636	0.0239226	0.68508	1
chr11	100687286	100993941	ARHGAP42	91	33	412	144	0.180915	0.017164	0.186441	0.0292738	0.959651	1
chr11	101029622	101130681	PGR	167	49	336	128	0.332008	0.0209979	0.276836	0.0336313	0.206902	1
chr11	101451468	101584007	TRPC6	205	66	298	111	0.407555	0.0219095	0.372881	0.0363474	0.470847	1
chr11	102396330	102452765	TMEM123	61	26	442	151	0.121272	0.0145554	0.146893	0.0266082	0.455166	1
chr11	102520506	102530747	MMP7	206	69	297	108	0.409543	0.021926	0.389831	0.0366587	0.710973	1
chr11	102690941	102705785	MMP27	207	70	296	107	0.411531	0.0219421	0.39548	0.036752	0.775758	1
chr11	102711794	102724967	MMP8	201	66	302	111	0.399602	0.0218398	0.372881	0.0363474	0.591527	1
chr11	102770500	102780628	MMP10	63	20	440	157	0.125249	0.0147586	0.112994	0.023796	0.76811	1
chr11	102783674	102836766	WTAPP1	172	54	331	123	0.341948	0.0211508	0.305085	0.034609	0.422158	1
chr11	102789917	102798160	MMP1	48	16	455	161	0.095427	0.0131001	0.090395	0.0215532	0.962086	1
chr11	102835799	102843609	MMP3	138	45	365	132	0.274354	0.0198945	0.254237	0.032729	0.674133	1
chr11	102862734	102874982	MMP12	124	43	379	134	0.246521	0.0192167	0.242938	0.0322349	1	1
chr11	102942993	102955732	MMP13	41	15	462	162	0.081511	0.0122	0.084746	0.0209336	1	1
chr11	103109424	103479863	DYNC2H1	78	25	425	152	0.15507	0.0161395	0.141243	0.0261777	0.749412	1
chr11	10450386	10507579	AMPD3	80	36	423	141	0.159046	0.0163066	0.20339	0.0302553	0.217662	1
chr11	10573093	10693755	IRAG1	12	4	491	173	0.023857	0.00680426	0.022599	0.0111711	1	1
chr11	106674017	107018476	GUCY1A2	12	9	491	163	0.023857	0.00680426	0.052326	0.0169795	0.109153	1
chr11	107326354	107457839	CWF19L2	14	9	489	168	0.027833	0.00733443	0.050847	0.0165126	0.224363	1
chr11	107502724	107565737	ALKBH8	14	7	489	170	0.027833	0.00733443	0.039548	0.0146492	0.601489	1
chr11	10751244	10779746	CTR9	26	9	477	168	0.05169	0.00987176	0.050847	0.0165126	1	1
chr11	10852704	10858053	ZBED5	46	17	457	160	0.091451	0.0128524	0.096045	0.0221475	0.9756	1
chr11	110577033	110713189	ARHGAP20	2	0	501	177	0.003976	0.00280591	0	0	0.973494	1
chr11	111383826	111514734	BTG4	101	44	402	133	0.200795	0.0178616	0.248588	0.0324857	0.219281	1
chr11	111510600	111513888	LOC728196	33	14	470	163	0.065606	0.0110396	0.079096	0.0202861	0.662655	1
chr11	111602447	111730855	SIK2	7	7	496	170	0.013917	0.00522331	0.039548	0.0146492	0.0788074	1
chr11	111690271	111766389	PPP2R1B	7	8	496	169	0.013917	0.00522331	0.045198	0.0156146	0.0323976	1
chr11	111776094	111871581	ALG9	7	5	496	172	0.013917	0.00522331	0.028249	0.0124535	0.3609	1
chr11	111879476	111885975	C11orf1	7	5	496	172	0.013917	0.00522331	0.028249	0.0124535	0.3609	1
chr11	111908562	111923740	CRYAB	7	5	496	172	0.013917	0.00522331	0.028249	0.0124535	0.3609	1
chr11	111912734	111926871	HSPB2-C11orf52	7	5	496	172	0.013917	0.00522331	0.028249	0.0124535	0.3609	1
chr11	111918911	111926871	C11orf52	7	5	496	172	0.013917	0.00522331	0.028249	0.0124535	0.3609	1
chr11	111927167	112022653	DIXDC1	7	5	496	172	0.013917	0.00522331	0.028249	0.0124535	0.3609	1
chr11	112025406	112064404	DLAT	7	5	496	172	0.013917	0.00522331	0.028249	0.0124535	0.3609	1
chr11	112052159	112074034	PIH1D2	7	5	496	172	0.013917	0.00522331	0.028249	0.0124535	0.3609	1
chr11	112086871	112095794	SDHD	10	4	493	159	0.019881	0.00622407	0.02454	0.0121185	0.963132	1
chr11	112143249	112164104	IL18	199	85	304	92	0.395626	0.0218028	0.480226	0.0375529	0.0608964	1
chr11	112961418	113278436	NCAM1	49	14	454	163	0.097416	0.0132213	0.079096	0.0202861	0.567142	1
chr11	113269530	113273901	NCAM1-AS1	49	14	454	163	0.097416	0.0132213	0.079096	0.0202861	0.567142	1
chr11	113314567	113385952	TTC12	1	0	502	159	0.001988	0.00198606	0	0	1	1
chr11	116748168	116772987	BUD13	59	25	444	152	0.117296	0.0143471	0.141243	0.0261777	0.483967	1
chr11	116773797	116789272	ZPR1	60	25	443	152	0.119284	0.0144519	0.141243	0.0261777	0.530261	1
chr11	116836115	116855729	APOA1-AS	21	4	482	156	0.04175	0.00891833	0.025	0.0123428	0.465064	1
chr11	116843400	117098453	SIK3	21	4	482	156	0.04175	0.00891833	0.025	0.0123428	0.465064	1
chr11	117178741	117197442	SIDT2	21	12	482	164	0.04175	0.00891833	0.068182	0.0189996	0.230162	1
chr11	117316344	117413266	CEP164	1	0	502	177	0.001988	0.00198606	0	0	1	1
chr11	117427770	117817514	DSCAML1	47	14	456	163	0.093439	0.0129771	0.079096	0.0202861	0.67345	1
chr11	117820055	117828089	FXYD2	0	1	503	171	0	0	0.005814	0.00579705	0.573379	1
chr11	117820055	117876658	FXYD6-FXYD2	3	1	500	176	0.005964	0.0034331	0.00565	0.00563388	1	1
chr11	117836979	117877430	FXYD6	3	0	500	177	0.005964	0.0034331	0	0	0.71109	1
chr11	117986392	118003037	IL10RA	54	19	449	158	0.107356	0.0138028	0.107345	0.0232673	1	1
chr11	118077014	118125505	TMPRSS4	6	1	497	176	0.011928	0.00484054	0.00565	0.00563388	0.78036	1
chr11	118193723	118225089	JAML	13	4	490	173	0.025845	0.00707487	0.022599	0.0111711	1	1
chr11	118304728	118316173	CD3E	12	4	491	173	0.023857	0.00680426	0.022599	0.0111711	1	1
chr11	11841970	11961887	USP47	177	56	326	121	0.351889	0.0212933	0.316384	0.0349564	0.444907	1
chr11	118436490	118526832	KMT2A	61	24	442	153	0.121272	0.0145554	0.135593	0.025733	0.716342	1
chr11	118883890	118897787	CXCR5	7	3	496	174	0.013917	0.00522331	0.016949	0.00970227	1	1
chr11	118896134	118926071	BCL9L	8	3	495	174	0.015905	0.00557829	0.016949	0.00970227	1	1
chr11	119024110	119030877	SLC37A4	19	3	484	174	0.037773	0.00850052	0.016949	0.00970227	0.271451	1
chr11	119168332	119184016	NLRX1	0	1	503	176	0	0	0.00565	0.00563388	0.584596	1
chr11	119190252	119195841	CCDC153	0	1	503	176	0	0	0.00565	0.00563388	0.584596	1
chr11	119338940	119346705	C1QTNF5	4	1	499	176	0.007952	0.00396023	0.00565	0.00563388	1	1
chr11	119338940	119346705	MFRP	4	1	499	176	0.007952	0.00396023	0.00565	0.00563388	1	1
chr11	11963034	12009827	DKK3	168	53	335	123	0.333996	0.0210293	0.301136	0.0345797	0.479369	1
chr11	120111284	120138113	TRIM29	6	2	497	175	0.011928	0.00484054	0.011299	0.00794449	1	1
chr11	120128500	120140474	LOC105369529	2	0	501	176	0.003976	0.00280591	0	0	0.976266	1
chr11	120236636	120319945	POU2F3	2	0	501	177	0.003976	0.00280591	0	0	0.973494	1
chr11	120325297	120333686	TLCD5	3	0	500	177	0.005964	0.0034331	0	0	0.71109	1
chr11	120336274	120489937	ARHGEF12	1	0	502	177	0.001988	0.00198606	0	0	1	1
chr11	1223064	1262172	MUC5B	39	8	464	169	0.077535	0.0119245	0.045198	0.0156146	0.198283	1
chr11	122882757	122963862	JHY	11	4	492	173	0.021869	0.00652122	0.022599	0.0111711	1	1
chr11	123057487	123062366	HSPA8	12	4	491	173	0.023857	0.00680426	0.022599	0.0111711	1	1
chr11	123069870	123195248	CLMP	12	4	491	173	0.023857	0.00680426	0.022599	0.0111711	1	1
chr11	123358297	123627770	GRAMD1B	3	0	500	177	0.005964	0.0034331	0	0	0.71109	1
chr11	123629185	123654624	SCN3B	0	1	503	176	0	0	0.00565	0.00563388	0.584596	1
chr11	123651726	123672257	LOC105369543	0	1	503	176	0	0	0.00565	0.00563388	0.584596	1
chr11	125164749	125433389	PKNOX2	0	1	503	170	0	0	0.005848	0.00583085	0.5711	1
chr11	126355684	126414638	ST3GAL4	2	2	501	175	0.003976	0.00280591	0.011299	0.00794449	0.600024	1
chr11	1274369	1309632	TOLLIP	35	7	468	170	0.069583	0.011345	0.039548	0.0146492	0.212731	1
chr11	1469446	1486779	MOB2	111	47	392	130	0.220676	0.0184907	0.265537	0.0331941	0.266156	1
chr11	1554049	1572839	DUSP8	109	45	394	132	0.2167	0.01837	0.254237	0.032729	0.356628	1
chr11	1752753	1763927	CTSD	22	7	481	170	0.043738	0.00911872	0.039548	0.0146492	0.983254	1
chr11	17719569	17722136	MYOD1	23	4	480	164	0.045726	0.00931396	0.02381	0.0117623	0.305456	1
chr11	1853082	1892263	LSP1	1	0	502	174	0.001988	0.00198606	0	0	1	1
chr11	1888076	1891895	PRR33	1	0	502	174	0.001988	0.00198606	0	0	1	1
chr11	20387561	20510861	PRMT3	5	1	498	176	0.00994	0.00442323	0.00565	0.00563388	0.953972	1
chr11	20599492	20659285	SLC6A5	78	26	425	151	0.15507	0.0161395	0.146893	0.0266082	0.889811	1
chr11	20669549	21575686	NELL1	84	28	419	149	0.166998	0.0166301	0.158192	0.0274291	0.877732	1
chr11	22192483	22283357	ANO5	4	1	499	176	0.007952	0.00396023	0.00565	0.00563388	1	1
chr11	22627756	22885930	GAS2	2	0	501	177	0.003976	0.00280591	0	0	0.973494	1
chr11	22812427	22829865	SVIP	2	0	501	177	0.003976	0.00280591	0	0	0.973494	1
chr11	2445006	2849110	KCNQ1	7	0	496	164	0.013917	0.00522331	0	0	0.281246	1
chr11	24496486	25082638	LUZP2	8	2	495	175	0.015905	0.00557829	0.011299	0.00794449	0.940423	1
chr11	26188806	26667907	ANO3	151	42	352	135	0.300199	0.0204366	0.237288	0.0319765	0.133688	1
chr11	26667018	26723356	SLC5A12	114	38	389	139	0.22664	0.018667	0.214689	0.0308631	0.823264	1
chr11	26994110	26997087	FIBIN	14	11	489	166	0.027833	0.00733443	0.062147	0.0181464	0.0637066	1
chr11	30009728	30017030	KCNA4	17	8	486	169	0.033797	0.0080573	0.045198	0.0156146	0.644802	1
chr11	32387773	32435539	WT1	56	23	447	154	0.111332	0.0140248	0.129944	0.0252735	0.597343	1
chr11	32435516	32458769	WT1-AS	55	21	448	156	0.109344	0.0139145	0.118644	0.0243059	0.842218	1
chr11	35944060	36232136	LDLRAD3	8	3	495	174	0.015905	0.00557829	0.016949	0.00970227	1	1
chr11	36510351	36579762	RAG1	14	4	489	173	0.027833	0.00733443	0.022599	0.0111711	0.919649	1
chr11	36594244	36659272	IFTAP	14	3	489	162	0.027833	0.00733443	0.018182	0.0104015	0.69044	1
chr11	3675008	3797554	NUP98	72	21	431	156	0.143141	0.0156154	0.118644	0.0243059	0.491065	1
chr11	369497	382117	B4GALNT4	154	58	349	119	0.306163	0.0205504	0.327684	0.0352799	0.661916	1
chr11	392594	404908	PKP3	283	99	220	78	0.562624	0.0221183	0.559322	0.0373169	1	1
chr11	405714	417454	SIGIRR	199	68	304	109	0.395626	0.0218028	0.384181	0.0365601	0.858174	1
chr11	417932	442011	ANO9	162	71	341	106	0.322068	0.0208345	0.40113	0.0368402	0.0696618	1
chr11	432018	440673	LOC105376506	156	65	347	110	0.310139	0.0206241	0.371429	0.0365255	0.162638	1
chr11	43576474	43856617	HSD17B12	8	1	495	165	0.015905	0.00557829	0.006024	0.00600588	0.568904	1
chr11	44047979	44059977	ACCSL	7	2	496	175	0.013917	0.00522331	0.011299	0.00794449	1	1
chr11	44066116	44084237	ACCS	6	1	497	176	0.011928	0.00484054	0.00565	0.00563388	0.78036	1
chr11	44095676	44251962	EXT2	3	0	500	177	0.005964	0.0034331	0	0	0.71109	1
chr11	4449293	4450361	OR52K2	28	14	475	163	0.055666	0.0102229	0.079096	0.0202861	0.351251	1
chr11	448213	491399	PTDSS2	98	41	405	136	0.194831	0.0176599	0.231638	0.0317104	0.349267	1
chr11	4598670	4608231	TRIM68	51	19	452	158	0.101392	0.0134587	0.107345	0.0232673	0.935953	1
chr11	4643980	4655488	OR51E1	163	58	340	119	0.324056	0.020868	0.327684	0.0352799	1	1
chr11	4704782	4992429	MMP26	150	47	353	130	0.298211	0.0203977	0.265537	0.0331941	0.466706	1
chr11	4768977	4769938	OR51F1	130	33	373	144	0.258449	0.0195197	0.186441	0.0292738	0.0675945	1
chr11	47980502	48170839	PTPRJ	49	13	454	159	0.097416	0.0132213	0.075581	0.0201547	0.482082	1
chr11	4821319	4822456	OR51F2	52	10	451	167	0.10338	0.013575	0.056497	0.0173539	0.0869387	1
chr11	4923372	4924339	OR51G1	134	42	369	135	0.266402	0.0197112	0.237288	0.0319765	0.50873	1
chr11	494510	507255	RNH1	100	41	403	136	0.198807	0.0177951	0.231638	0.0317104	0.412872	1
chr11	518965	554916	LRRC56	98	32	405	145	0.194831	0.0176599	0.180791	0.0289267	0.766145	1
chr11	532240	535576	HRAS	98	31	405	135	0.194831	0.0176599	0.186747	0.0302472	0.908066	1
chr11	554848	560780	LMNTD2	13	7	490	170	0.025845	0.00707487	0.039548	0.0146492	0.503246	1
chr11	55554467	55555419	OR4C15	57	22	446	155	0.11332	0.0141336	0.124294	0.0247981	0.798345	1
chr11	55572126	55573060	OR4C16	57	22	446	155	0.11332	0.0141336	0.124294	0.0247981	0.798345	1
chr11	55602358	55607645	OR4C11	58	22	445	142	0.115308	0.014241	0.134146	0.0266127	0.612546	1
chr11	55795554	55796500	OR5D14	59	24	444	153	0.117296	0.0143471	0.135593	0.025733	0.612808	1
chr11	55819628	55820571	OR5D18	59	24	444	153	0.117296	0.0143471	0.135593	0.025733	0.612808	1
chr11	55913648	55914582	OR5W2	87	27	416	150	0.172962	0.0168637	0.152542	0.0270251	0.611097	1
chr11	56354289	56361511	OR8J1	87	22	416	154	0.172962	0.0168637	0.125	0.0249289	0.169889	1
chr11	56417256	56418232	OR8U3	90	25	413	152	0.178926	0.0170901	0.141243	0.0261777	0.301273	1
chr11	56462467	56463401	OR5M9	89	25	414	152	0.176938	0.0170154	0.141243	0.0261777	0.328858	1
chr11	56469272	56473352	OR5M3	89	24	414	153	0.176938	0.0170154	0.135593	0.025733	0.248692	1
chr11	57299629	57324952	TNKS1BP1	47	18	456	159	0.093439	0.0129771	0.101695	0.0227183	0.86292	1
chr11	57325984	57335892	SSRP1	38	14	465	163	0.075547	0.0117833	0.079096	0.0202861	1	1
chr11	57335941	57372399	P2RX3	36	13	467	164	0.071571	0.0114937	0.073446	0.019608	1	1
chr11	60455845	60470752	MS4A1	0	1	503	176	0	0	0.00565	0.00563388	0.584596	1
chr11	60515380	60543424	MS4A13	2	1	501	172	0.003976	0.00280591	0.00578	0.00576344	1	1
chr11	60971676	61020377	CD6	64	9	439	146	0.127237	0.0148584	0.058065	0.0187846	0.0243718	1
chr11	61333226	61353426	TKFC	5	1	498	176	0.00994	0.00442323	0.00565	0.00563388	0.953972	1
chr11	61348743	61362283	CYB561A3	5	1	498	176	0.00994	0.00442323	0.00565	0.00563388	0.953972	1
chr11	61402649	61429975	CPSF7	9	2	494	173	0.017893	0.00591067	0.011429	0.00803506	0.813699	1
chr11	61481118	61490928	PPP1R32	9	2	494	175	0.017893	0.00591067	0.011299	0.00794449	0.801323	1
chr11	61508747	61511018	LRRC10B	7	3	496	174	0.013917	0.00522331	0.016949	0.00970227	1	1
chr11	61513712	61588404	SYT7	27	2	476	175	0.053678	0.0100492	0.011299	0.00794449	0.0289935	1
chr11	61680182	61747002	DAGLA	2	0	501	177	0.003976	0.00280591	0	0	0.973494	1
chr11	67991098	68004097	UNC93B1	4	1	499	176	0.007952	0.00396023	0.00565	0.00563388	1	1
chr11	68008545	68029276	ALDH3B1	4	2	499	175	0.007952	0.00396023	0.011299	0.00794449	1	1
chr11	68030679	68036644	NDUFS8	4	1	499	162	0.007952	0.00396023	0.006135	0.00611614	1	1
chr11	68676905	68688858	LOC107984343	10	7	493	170	0.019881	0.00622407	0.039548	0.0146492	0.245427	1
chr11	68684542	68691175	GAL	10	7	493	170	0.019881	0.00622407	0.039548	0.0146492	0.245427	1
chr11	68891274	68903832	MRPL21	11	3	492	174	0.021869	0.00652122	0.016949	0.00970227	0.929323	1
chr11	68903853	68940601	IGHMBP2	11	3	492	174	0.021869	0.00652122	0.016949	0.00970227	0.929323	1
chr11	69048930	69090597	TPCN2	0	2	503	174	0	0	0.011364	0.00798965	0.112671	1
chr11	71928699	71997597	RNF121	3	2	500	173	0.005964	0.0034331	0.011429	0.00803506	0.829895	1
chr11	72285493	72434557	CLPB	42	12	461	165	0.083499	0.0123345	0.067797	0.0188962	0.615031	1
chr11	7238782	7470032	SYT9	30	18	473	159	0.059642	0.0105594	0.101695	0.0227183	0.0876317	1
chr11	73308274	73369388	ARHGEF17	13	1	490	176	0.025845	0.00707487	0.00565	0.00563388	0.186971	1
chr11	73400485	73598112	FAM168A	13	1	490	161	0.025845	0.00707487	0.006173	0.00615384	0.229272	1
chr11	73646579	73662819	PLEKHB1	15	2	488	175	0.029821	0.00758408	0.011299	0.00794449	0.281229	1
chr11	73675636	73761074	RAB6A	14	2	489	175	0.027833	0.00733443	0.011299	0.00794449	0.33715	1
chr11	73787872	73865133	MRPL48	14	2	489	175	0.027833	0.00733443	0.011299	0.00794449	0.33715	1
chr11	74171088	74254703	PPME1	2	1	501	176	0.003976	0.00280591	0.00565	0.00563388	1	1
chr11	74259921	74311654	P4HA3	3	1	500	176	0.005964	0.0034331	0.00565	0.00563388	1	1
chr11	74328301	74368484	LOC112268078	2	1	501	166	0.003976	0.00280591	0.005988	0.00597006	1	1
chr11	74330314	74398751	PGM2L1	2	1	501	166	0.003976	0.00280591	0.005988	0.00597006	1	1
chr11	74592580	74669341	POLD3	12	0	491	177	0.023857	0.00680426	0	0	0.0816126	1
chr11	7485504	7511377	OLFML1	55	31	448	146	0.109344	0.0139145	0.175141	0.0285691	0.0328715	1
chr11	7513935	7666642	PPFIBP2	5	5	498	172	0.00994	0.00442323	0.028249	0.0124535	0.168412	1
chr11	8019178	8106243	TUB	6	1	497	176	0.011928	0.00484054	0.00565	0.00563388	0.78036	1
chr11	8335027	8594228	STK33	58	11	445	164	0.115308	0.014241	0.062857	0.0183468	0.0670181	1
chr11	83455007	85628535	DLG2	57	19	446	158	0.11332	0.0141336	0.107345	0.0232673	0.937575	1
chr11	85694227	85854870	SYTL2	26	9	477	168	0.05169	0.00987176	0.050847	0.0165126	1	1
chr11	85855064	85920017	CCDC83	34	12	469	159	0.067594	0.0111937	0.070175	0.0195341	1	1
chr11	8612038	8683231	TRIM66	60	25	443	152	0.119284	0.0144519	0.141243	0.0261777	0.530261	1
chr11	86244751	86285420	EED	16	6	487	171	0.031809	0.00782477	0.033898	0.0136023	1	1
chr11	86791069	86952910	PRSS23	108	35	395	142	0.214712	0.0183087	0.19774	0.0299377	0.7119	1
chr11	8693350	8910951	DENND2B	34	10	469	167	0.067594	0.0111937	0.056497	0.0173539	0.73496	1
chr11	87037932	87328824	TMEM135	23	11	480	166	0.045726	0.00931396	0.062147	0.0181464	0.508203	1
chr11	8911115	8920079	AKIP1	34	9	469	168	0.067594	0.0111937	0.050847	0.0165126	0.543325	1
chr11	8920074	8932947	C11orf16	34	9	469	168	0.067594	0.0111937	0.050847	0.0165126	0.543325	1
chr11	8980574	9004651	NRIP3	36	8	467	169	0.071571	0.0114937	0.045198	0.0156146	0.294159	1
chr11	9004091	9069363	NRIP3-DT	30	7	473	170	0.059642	0.0105594	0.039548	0.0146492	0.411643	1
chr11	9019474	9091599	SCUBE2	30	7	473	170	0.059642	0.0105594	0.039548	0.0146492	0.411643	1
chr11	9280652	9314633	TMEM41B	73	33	430	144	0.145129	0.0157052	0.186441	0.0292738	0.236942	1
chr11	9384650	9448127	IPO7	59	23	444	154	0.117296	0.0143471	0.129944	0.0252735	0.756405	1
chr11	9460980	9528524	ZNF143	66	25	437	152	0.131213	0.0150543	0.141243	0.0261777	0.834642	1
chr11	94706416	94876748	AMOTL1	7	2	496	175	0.013917	0.00522331	0.011299	0.00794449	1	1
chr11	95976596	96343308	MAML2	20	5	483	159	0.039761	0.00871233	0.030488	0.0134251	0.759401	1
chr11	96390011	96393561	JRKL	8	0	495	177	0.015905	0.00557829	0	0	0.199658	1
chr11	9758291	9811319	SBF2-AS1	3	2	500	175	0.005964	0.0034331	0.011299	0.00794449	0.839068	1
chr11	9778666	10294219	SBF2	4	2	499	175	0.007952	0.00396023	0.011299	0.00794449	1	1
chr11	9780374	9784778	LOC105369149	3	2	500	175	0.005964	0.0034331	0.011299	0.00794449	0.839068	1
chr11	99020902	100358885	CNTN5	109	25	394	131	0.2167	0.01837	0.160256	0.029371	0.15665	1
chr12	100200813	100224424	ACTR6	1	0	502	177	0.001988	0.00198606	0	0	1	1
chr12	100473864	100564414	NR1H4	2	0	501	174	0.003976	0.00280591	0	0	0.981858	1
chr12	101280103	101386618	UTP20	5	3	498	174	0.00994	0.00442323	0.016949	0.00970227	0.734978	1
chr12	101475274	101486997	SPIC	16	5	487	172	0.031809	0.00782477	0.028249	0.0124535	1	1
chr12	101594847	101695841	MYBPC1	19	4	484	173	0.037773	0.00850052	0.022599	0.0111711	0.472284	1
chr12	101646718	101651212	LOC105369937	19	3	484	170	0.037773	0.00850052	0.017341	0.00992466	0.290008	1
chr12	101745497	101830959	GNPTAB	8	5	495	172	0.015905	0.00557829	0.028249	0.0124535	0.476251	1
chr12	102073101	102120131	NUP37	13	2	490	175	0.025845	0.00707487	0.011299	0.00794449	0.403345	1
chr12	102120181	102197520	PARPBP	14	2	489	171	0.027833	0.00733443	0.011561	0.00812736	0.355175	1
chr12	102279572	102463654	LINC02456	15	1	488	168	0.029821	0.00758408	0.005917	0.00589955	0.141054	1
chr12	102395858	102481839	IGF1	15	1	488	168	0.029821	0.00758408	0.005917	0.00589955	0.141054	1
chr12	102836887	102958441	PAH	0	2	503	175	0	0	0.011299	0.00794449	0.113964	1
chr12	103587248	103766724	STAB2	213	73	290	104	0.423459	0.0220311	0.412429	0.0370014	0.867258	1
chr12	103746313	103841239	NT5DC3	97	36	406	141	0.192843	0.0175913	0.20339	0.0302553	0.84611	1
chr12	103930408	103947926	HSP90B1	91	34	412	143	0.180915	0.017164	0.19209	0.0296106	0.82795	1
chr12	103965840	103988874	TDG	91	34	412	143	0.180915	0.017164	0.19209	0.0296106	0.82795	1
chr12	103988985	104064437	GLT8D2	97	33	406	144	0.192843	0.0175913	0.186441	0.0292738	0.940078	1
chr12	104117084	104138241	NFYB	76	28	427	149	0.151093	0.0159687	0.158192	0.0274291	0.916959	1
chr12	104986314	105017625	NOPCHAP1	1	0	502	175	0.001988	0.00198606	0	0	1	1
chr12	105019782	105084609	ALDH1L2	1	0	502	167	0.001988	0.00198606	0	0	1	1
chr12	10699082	10723442	YBX3	11	1	492	176	0.021869	0.00652122	0.00565	0.00563388	0.281194	1
chr12	107732864	107761272	PRDM4	172	58	331	119	0.341948	0.0211508	0.327684	0.0352799	0.800549	1
chr12	107736553	107759968	LOC101929162	172	58	331	119	0.341948	0.0211508	0.327684	0.0352799	0.800549	1
chr12	109783085	109833398	TRPV4	13	3	490	174	0.025845	0.00707487	0.016949	0.00970227	0.701537	1
chr12	109880665	109918069	TCHP	11	4	492	173	0.021869	0.00652122	0.022599	0.0111711	1	1
chr12	109999167	110039763	ANKRD13A	11	4	492	173	0.021869	0.00652122	0.022599	0.0111711	1	1
chr12	110041175	110073639	C12orf76	10	4	493	173	0.019881	0.00622407	0.022599	0.0111711	1	1
chr12	110124333	110218793	IFT81	10	4	493	173	0.019881	0.00622407	0.022599	0.0111711	1	1
chr12	110281245	110351093	ATP2A2	9	4	494	173	0.017893	0.00591067	0.022599	0.0111711	0.940896	1
chr12	110372898	110403730	ANAPC7	8	4	495	173	0.015905	0.00557829	0.022599	0.0111711	0.802674	1
chr12	110434821	110450337	ARPC3	8	4	495	173	0.015905	0.00557829	0.022599	0.0111711	0.802674	1
chr12	110452484	110468721	GPN3	8	4	495	173	0.015905	0.00557829	0.022599	0.0111711	0.802674	1
chr12	110468411	110490385	FAM216A	8	4	495	171	0.015905	0.00557829	0.022857	0.0112972	0.788694	1
chr12	110491081	110502111	VPS29	8	4	495	173	0.015905	0.00557829	0.022599	0.0111711	0.802674	1
chr12	110501649	110534632	RAD9B	8	4	495	173	0.015905	0.00557829	0.022599	0.0111711	0.802674	1
chr12	110533243	110583318	PPTC7	8	4	495	173	0.015905	0.00557829	0.022599	0.0111711	0.802674	1
chr12	110614066	110649430	TCTN1	8	4	495	173	0.015905	0.00557829	0.022599	0.0111711	0.802674	1
chr12	110648684	110704945	HVCN1	9	4	494	173	0.017893	0.00591067	0.022599	0.0111711	0.940896	1
chr12	110708367	110742914	PPP1CC	8	4	495	173	0.015905	0.00557829	0.022599	0.0111711	0.802674	1
chr12	110844487	110907535	CCDC63	20	4	483	173	0.039761	0.00871233	0.022599	0.0111711	0.407981	1
chr12	110910843	110920579	MYL2	13	6	490	171	0.025845	0.00707487	0.033898	0.0136023	0.768758	1
chr12	112906954	112933219	OAS1	318	110	185	67	0.632207	0.0215004	0.621469	0.0364564	0.869791	1
chr12	112938461	112973251	OAS3	306	104	197	73	0.60835	0.0217642	0.587571	0.0370014	0.691639	1
chr12	112978464	113011723	OAS2	321	110	182	67	0.638171	0.0214258	0.621469	0.0364564	0.759611	1
chr12	113056728	113098025	DTX1	133	53	370	124	0.264414	0.0196641	0.299435	0.0344262	0.423171	1
chr12	113096513	113136248	RASAL1	137	53	366	124	0.272366	0.0198495	0.299435	0.0344262	0.55325	1
chr12	113149160	113159276	CFAP73	77	20	426	157	0.153082	0.0160546	0.112994	0.023796	0.235356	1
chr12	113157171	113185478	DDX54	90	28	413	149	0.178926	0.0170901	0.158192	0.0274291	0.609286	1
chr12	113185558	113192368	RITA1	76	20	427	157	0.151093	0.0159687	0.112994	0.023796	0.259959	1
chr12	113221427	113298589	TPCN1	113	35	390	142	0.224652	0.0186088	0.19774	0.0299377	0.521942	1
chr12	113298769	113335116	SLC8B1	80	23	423	154	0.159046	0.0163066	0.129944	0.0252735	0.419689	1
chr12	113358574	113391629	PLBD2	32	13	471	163	0.063618	0.0108826	0.073864	0.019715	0.76857	1
chr12	113422263	113438277	SDSL	33	10	470	166	0.065606	0.0110396	0.056818	0.0174496	0.816366	1
chr12	113816738	113966371	RBM19	56	25	447	152	0.111332	0.0140248	0.141243	0.0261777	0.356699	1
chr12	114670253	114684175	TBX3	6	0	497	177	0.011928	0.00484054	0	0	0.321082	1
chr12	117453010	117968990	KSR2	118	55	385	122	0.234592	0.0188938	0.310734	0.0347857	0.0574207	1
chr12	118032685	118062430	WSB2	150	53	353	124	0.298211	0.0203977	0.299435	0.0344262	1	1
chr12	120438111	120440730	COX6A1	56	25	447	152	0.111332	0.0140248	0.141243	0.0261777	0.356699	1
chr12	120446442	120463749	GATC	61	27	442	150	0.121272	0.0145554	0.152542	0.0270251	0.349376	1
chr12	120503277	120534613	COQ5	61	27	442	150	0.121272	0.0145554	0.152542	0.0270251	0.349376	1
chr12	120640550	120680869	CABP1	65	21	438	156	0.129225	0.0149569	0.118644	0.0243059	0.815935	1
chr12	120762508	120904358	SPPL3	60	24	443	153	0.119284	0.0144519	0.135593	0.025733	0.664044	1
chr12	121000484	121016487	C12orf43	58	20	445	157	0.115308	0.014241	0.112994	0.023796	1	1
chr12	121068857	121086636	LOC105378258	67	16	436	148	0.133201	0.0151506	0.097561	0.02317	0.287076	1
chr12	121121216	121209931	LOC105370032	67	27	436	150	0.133201	0.0151506	0.152542	0.0270251	0.606825	1
chr12	121132817	121188032	P2RX7	67	27	436	150	0.133201	0.0151506	0.152542	0.0270251	0.606825	1
chr12	121210094	121234106	P2RX4	59	18	444	159	0.117296	0.0143471	0.101695	0.0227183	0.670504	1
chr12	121237690	121297819	CAMKK2	108	38	395	139	0.214712	0.0183087	0.214689	0.0308631	1	1
chr12	12357076	12471233	BORCS5	207	72	296	105	0.411531	0.0219421	0.40678	0.0369233	0.982698	1
chr12	124324413	124567612	NCOR2	11	1	492	176	0.021869	0.00652122	0.00565	0.00563388	0.281194	1
chr12	12471783	12484338	LOC107984485	77	35	426	142	0.153082	0.0160546	0.19774	0.0299377	0.207718	1
chr12	12473280	12562863	DUSP16	77	35	426	142	0.153082	0.0160546	0.19774	0.0299377	0.207718	1
chr12	124776854	124863864	SCARB1	1	1	502	176	0.001988	0.00198606	0.00565	0.00563388	1	1
chr12	126652944	126690318	LOC100996671	21	3	482	162	0.04175	0.00891833	0.018182	0.0104015	0.241807	1
chr12	12813344	12829981	DDX47	9	2	494	175	0.017893	0.00591067	0.011299	0.00794449	0.801323	1
chr12	128267168	128707915	TMEM132C	31	8	472	169	0.06163	0.0107226	0.045198	0.0156146	0.534778	1
chr12	128793192	128823966	SLC15A4	105	43	398	134	0.208748	0.0181211	0.242938	0.0322349	0.399688	1
chr12	129001311	129029026	LOC105370073	133	45	370	132	0.264414	0.0196641	0.254237	0.032729	0.868568	1
chr12	129071724	129904025	TMEM132D	112	35	391	142	0.222664	0.0185501	0.19774	0.0299377	0.55743	1
chr12	130162462	130165740	FZD10	91	23	412	154	0.180915	0.017164	0.129944	0.0252735	0.148647	1
chr12	130337885	130412708	PIWIL1	145	51	358	126	0.28827	0.0201964	0.288136	0.0340417	1	1
chr12	130396131	130716299	RIMBP2	104	44	399	133	0.206759	0.0180572	0.248588	0.0324857	0.291897	1
chr12	130953905	131141469	ADGRD1	22	8	481	169	0.043738	0.00911872	0.045198	0.0156146	1	1
chr12	131894620	131923150	ULK1	21	2	482	175	0.04175	0.00891833	0.011299	0.00794449	0.0918622	1
chr12	131929266	131945896	PUS1	4	1	499	176	0.007952	0.00396023	0.00565	0.00563388	1	1
chr12	131949940	132080460	EP400	5	2	498	175	0.00994	0.00442323	0.011299	0.00794449	1	1
chr12	132084281	132126340	EP400P1	21	3	482	174	0.04175	0.00891833	0.016949	0.00970227	0.193232	1
chr12	132136592	132144335	DDX51	20	3	483	171	0.039761	0.00871233	0.017241	0.00986802	0.24173	1
chr12	132144419	132152468	NOC4L	23	4	480	173	0.045726	0.00931396	0.022599	0.0111711	0.257881	1
chr12	132490149	132585188	FBRSL1	10	1	493	176	0.019881	0.00622407	0.00565	0.00563388	0.344967	1
chr12	132623756	132687519	POLE	97	38	406	139	0.192843	0.0175913	0.214689	0.0308631	0.60507	1
chr12	132687585	132704985	PXMP2	97	38	406	139	0.192843	0.0175913	0.214689	0.0308631	0.60507	1
chr12	132725501	132761832	ANKLE2	75	30	428	147	0.149105	0.0158818	0.169492	0.0282007	0.599845	1
chr12	132768911	132829131	GOLGA3	250	89	253	88	0.497018	0.0222935	0.502825	0.0375817	0.963711	1
chr12	132832354	132887618	CHFR	249	90	254	87	0.49503	0.0222928	0.508475	0.0375769	0.825648	1
chr12	14567989	14824415	C12orf60	3	0	500	177	0.005964	0.0034331	0	0	0.71109	1
chr12	14612630	14696625	GUCY2C	3	0	500	177	0.005964	0.0034331	0	0	0.71109	1
chr12	14825567	14843526	ART4	4	0	499	177	0.007952	0.00396023	0	0	0.536256	1
chr12	14880862	14885854	MGP	4	0	499	177	0.007952	0.00396023	0	0	0.536256	1
chr12	14914037	14938537	ERP27	11	2	492	175	0.021869	0.00652122	0.011299	0.00794449	0.572715	1
chr12	1791961	1922606	CACNA2D4	166	43	337	134	0.33002	0.0209661	0.242938	0.0322349	0.0389346	1
chr12	1800614	1807491	LOC105369602	31	4	472	173	0.06163	0.0107226	0.022599	0.0111711	0.0682266	1
chr12	18080867	18090193	RERGL	62	21	441	155	0.12326	0.0146576	0.119318	0.0244347	0.997015	1
chr12	18242944	18716861	PIK3C2G	66	28	437	149	0.131213	0.0150543	0.158192	0.0274291	0.442594	1
chr12	190079	214157	SLC6A12	15	11	488	166	0.029821	0.00758408	0.062147	0.0181464	0.0889462	1
chr12	19129678	19376400	PLEKHA5	1	0	502	177	0.001988	0.00198606	0	0	1	1
chr12	1941589	2004457	DCP1B	34	19	469	158	0.067594	0.0111937	0.107345	0.0232673	0.125116	1
chr12	1969550	2697950	CACNA1C	53	26	450	151	0.105368	0.0136897	0.146893	0.0266082	0.178163	1
chr12	20368535	20688583	PDE3A	108	46	395	131	0.214712	0.0183087	0.259887	0.0329651	0.258218	1
chr12	20681798	20753386	SLCO1C1	56	14	447	139	0.111332	0.0140248	0.091503	0.0233095	0.584989	1
chr12	20810703	20916911	SLCO1B3	152	57	351	120	0.302187	0.020475	0.322034	0.0351211	0.691008	1
chr12	20815672	21091222	SLCO1B3-SLCO1B7	211	79	292	98	0.419483	0.0220029	0.446328	0.0373651	0.594221	1
chr12	21131192	21239796	SLCO1B1	136	62	367	115	0.270378	0.0198039	0.350282	0.0358579	0.0553216	1
chr12	21264598	21419634	SLCO1A2	121	58	382	119	0.240557	0.0190578	0.327684	0.0352799	0.0304225	1
chr12	21501174	21518408	GOLT1B	54	14	449	162	0.107356	0.0138028	0.079545	0.0203963	0.361799	1
chr12	21531525	21604858	GYS2	36	10	467	167	0.071571	0.0114937	0.056497	0.0173539	0.608108	1
chr12	220620	262930	SLC6A13	44	19	459	158	0.087475	0.0125974	0.107345	0.0232673	0.526449	1
chr12	22193389	22334707	ST8SIA1	159	43	344	133	0.316103	0.0207313	0.244318	0.0323885	0.08966	1
chr12	23529497	24562701	SOX5	130	41	373	126	0.258449	0.0195197	0.245509	0.0333045	0.818159	1
chr12	24566962	24584168	LINC00477	26	7	477	170	0.05169	0.00987176	0.039548	0.0146492	0.657626	1
chr12	24810022	24949101	BCAT1	49	6	454	171	0.097416	0.0132213	0.033898	0.0136023	0.0122336	1
chr12	25107055	25195160	DNAI7	146	57	357	120	0.290258	0.0202376	0.322034	0.0351211	0.484528	1
chr12	25205244	25250929	KRAS	146	59	357	117	0.290258	0.0202376	0.335227	0.0355836	0.306271	1
chr12	25476080	25648604	LMNTD1	1	1	502	176	0.001988	0.00198606	0.00565	0.00563388	1	1
chr12	26120028	26125037	BHLHE41	37	21	466	156	0.073559	0.0116397	0.118644	0.0243059	0.0909334	1
chr12	26121949	26234777	SSPN	37	21	466	156	0.073559	0.0116397	0.118644	0.0243059	0.0909334	1
chr12	26335350	26833197	ITPR2	316	94	187	83	0.628231	0.0215483	0.531073	0.0375097	0.0290516	1
chr12	26783145	26808385	LOC105369706	228	50	275	113	0.45328	0.0221964	0.306748	0.0361196	0.0013481	1
chr12	26966522	27014427	TM7SF3	76	32	427	145	0.151093	0.0159687	0.180791	0.0289267	0.417864	1
chr12	27022556	27030673	MED21	106	26	397	146	0.210736	0.0181843	0.151163	0.0273131	0.11204	1
chr12	27332834	27425286	ARNTL2	38	15	465	162	0.075547	0.0117833	0.084746	0.0209336	0.818371	1
chr12	27389787	27446634	ARNTL2-AS1	38	15	465	162	0.075547	0.0117833	0.084746	0.0209336	0.818371	1
chr12	27446480	27506911	SMCO2	21	4	482	173	0.04175	0.00891833	0.022599	0.0111711	0.351215	1
chr12	27524124	27695564	PPFIBP1	143	54	360	123	0.284294	0.0201126	0.305085	0.034609	0.668581	1
chr12	27690553	27710751	MRPS35-DT	158	63	345	114	0.314115	0.020696	0.355932	0.0359884	0.353258	1
chr12	27696445	27697596	REP15	158	63	345	114	0.314115	0.020696	0.355932	0.0359884	0.353258	1
chr12	27710771	27756295	MRPS35	158	53	345	124	0.314115	0.020696	0.299435	0.0344262	0.788201	1
chr12	280055	389320	KDM5A	22	5	481	172	0.043738	0.00911872	0.028249	0.0124535	0.49407	1
chr12	28190444	28550166	CCDC91	276	106	227	71	0.548708	0.0221879	0.59887	0.0368402	0.285186	1
chr12	29149099	29335617	FAR2	28	11	475	166	0.055666	0.0102229	0.062147	0.0181464	0.895775	1
chr12	29389292	29487324	OVCH1-AS1	41	17	462	160	0.081511	0.0122	0.096045	0.0221475	0.660692	1
chr12	29420820	29499693	OVCH1	42	18	461	159	0.083499	0.0123345	0.101695	0.0227183	0.56192	1
chr12	29500811	29784759	TMTC1	148	60	355	117	0.294235	0.0203186	0.338983	0.0355802	0.309445	1
chr12	3077375	3286561	TSPAN9	63	17	440	160	0.125249	0.0147586	0.096045	0.0221475	0.367316	1
chr12	30926431	31016502	TSPAN11	40	13	463	164	0.079523	0.0120634	0.073446	0.019608	0.923233	1
chr12	31382224	31591136	DENND5B	28	5	475	172	0.055666	0.0102229	0.028249	0.0124535	0.208895	1
chr12	31671135	31729174	AMN1	31	5	472	172	0.06163	0.0107226	0.028249	0.0124535	0.130867	1
chr12	31959413	31993107	RESF1	95	22	408	155	0.188867	0.0174518	0.124294	0.0247981	0.0654975	1
chr12	32106771	32383637	BICD1	83	35	420	142	0.16501	0.0165505	0.19774	0.0299377	0.382368	1
chr12	32679294	32745650	DNM1L	3	2	500	165	0.005964	0.0034331	0.011976	0.00841747	0.792321	1
chr12	32725245	32756458	YARS2	3	2	500	175	0.005964	0.0034331	0.011299	0.00794449	0.839068	1
chr12	32790753	32896777	PKP2	19	14	484	163	0.037773	0.00850052	0.079096	0.0202861	0.0458187	1
chr12	3298276	3327103	LINC02827	144	28	359	139	0.286282	0.0201547	0.167665	0.0289076	0.00330008	1
chr12	3298512	3366122	LOC100128253	144	28	359	139	0.286282	0.0201547	0.167665	0.0289076	0.00330008	1
chr12	33374236	33439819	SYT10	18	5	485	172	0.035785	0.00828235	0.028249	0.0124535	0.813958	1
chr12	3613364	3753218	CRACR2A	1	0	502	177	0.001988	0.00198606	0	0	1	1
chr12	38652198	38906269	CPNE8	13	4	490	173	0.025845	0.00707487	0.022599	0.0111711	1	1
chr12	39293226	39443147	KIF21A	2	1	501	168	0.003976	0.00280591	0.005917	0.00589955	1	1
chr12	39530963	39651333	ABCD2	8	4	495	173	0.015905	0.00557829	0.022599	0.0111711	0.802674	1
chr12	39755019	40106085	SLC2A13	17	13	486	164	0.033797	0.0080573	0.073446	0.019608	0.0458856	1
chr12	40224888	40369285	LRRK2	24	15	479	162	0.047714	0.00950435	0.084746	0.0209336	0.102163	1
chr12	40354665	40443896	LOC105369736	23	14	480	163	0.045726	0.00931396	0.079096	0.0202861	0.136033	1
chr12	40393392	40570757	MUC19	25	14	478	163	0.049702	0.0096902	0.079096	0.0202861	0.208177	1
chr12	40692427	41072415	CNTN1	33	16	470	161	0.065606	0.0110396	0.090395	0.0215532	0.353444	1
chr12	41188318	41574745	PDZRN4	3	0	500	177	0.005964	0.0034331	0	0	0.71109	1
chr12	41555747	41567773	LOC107984498	3	0	500	177	0.005964	0.0034331	0	0	0.71109	1
chr12	42081843	42144874	GXYLT1	1	1	502	164	0.001988	0.00198606	0.006061	0.00604241	0.992155	1
chr12	42456755	42589755	PRICKLE1	1	2	502	175	0.001988	0.00198606	0.011299	0.00794449	0.342986	1
chr12	43352841	43552203	ADAMTS20	35	9	468	168	0.069583	0.011345	0.050847	0.0165126	0.487815	1
chr12	43758907	43789543	IRAK4	11	4	492	158	0.021869	0.00652122	0.024691	0.0121922	1	1
chr12	43793721	43806317	TWF1	12	5	491	172	0.023857	0.00680426	0.028249	0.0124535	0.966512	1
chr12	43795761	44389758	TMEM117	12	5	491	172	0.023857	0.00680426	0.028249	0.0124535	0.966512	1
chr12	45216031	45440404	ANO6	8	4	495	173	0.015905	0.00557829	0.022599	0.0111711	0.802674	1
chr12	46764759	46832422	SLC38A4	7	2	496	166	0.013917	0.00522331	0.011905	0.00836776	1	1
chr12	47706057	47740134	RPAP3-DT	95	29	408	147	0.188867	0.0174518	0.164773	0.0279633	0.549346	1
chr12	47709732	47725490	ENDOU	95	29	408	147	0.188867	0.0174518	0.164773	0.0279633	0.549346	1
chr12	47734361	47758880	RAPGEF3	115	35	388	142	0.228628	0.0187246	0.19774	0.0299377	0.455067	1
chr12	47753617	47782753	SLC48A1	102	33	401	144	0.202783	0.0179275	0.186441	0.0292738	0.71941	1
chr12	47782720	47820612	HDAC7	245	87	258	90	0.487078	0.0222865	0.491525	0.0375769	0.988512	1
chr12	49538539	49558337	KCNH3	1	1	502	176	0.001988	0.00198606	0.00565	0.00563388	1	1
chr12	49558297	49568233	MCRS1	1	1	502	174	0.001988	0.00198606	0.005714	0.00569779	1	1
chr12	49582871	49605709	FAM186B	1	1	502	176	0.001988	0.00198606	0.00565	0.00563388	1	1
chr12	49622715	49645129	PRPF40B	1	1	502	176	0.001988	0.00198606	0.00565	0.00563388	1	1
chr12	49636497	49707405	FMNL3	1	1	502	176	0.001988	0.00198606	0.00565	0.00563388	1	1
chr12	49741555	49764934	TMBIM6	1	1	502	176	0.001988	0.00198606	0.00565	0.00563388	1	1
chr12	49791137	49828750	NCKAP5L	11	4	492	173	0.021869	0.00652122	0.022599	0.0111711	1	1
chr12	52022830	52059507	NR4A1	52	18	451	159	0.10338	0.013575	0.101695	0.0227183	1	1
chr12	52069921	52077495	ATG101	53	18	450	159	0.105368	0.0136897	0.101695	0.0227183	1	1
chr12	52377663	52386977	KRT84	51	24	452	153	0.101392	0.0134587	0.135593	0.025733	0.267087	1
chr12	52543907	52553145	KRT71	376	126	127	51	0.747515	0.0193706	0.711864	0.0340417	0.407356	1
chr12	52565780	52573843	KRT74	292	100	211	77	0.580517	0.0220029	0.564972	0.0372637	0.78597	1
chr12	52585587	52602900	KRT72	236	79	267	98	0.469185	0.0222515	0.446328	0.0373651	0.662206	1
chr12	52601811	52620133	KRT73	244	81	259	96	0.485089	0.022284	0.457627	0.0374471	0.588093	1
chr12	52674734	52680407	KRT1	142	51	361	126	0.282306	0.0200699	0.288136	0.0340417	0.959305	1
chr12	52689610	52703524	KRT77	215	70	288	107	0.427435	0.0220579	0.39548	0.036752	0.514088	1
chr12	52789683	52805735	KRT3	132	46	371	129	0.262425	0.0196165	0.262857	0.0332749	1	1
chr12	52821406	52834311	KRT79	37	14	466	163	0.073559	0.0116397	0.079096	0.0202861	0.940488	1
chr12	52837802	52848994	KRT78	39	14	464	163	0.077535	0.0119245	0.079096	0.0202861	1	1
chr12	52897189	52949860	KRT8	19	6	484	150	0.037773	0.00850052	0.038462	0.015397	1	1
chr12	53006454	53042215	EIF4B	11	3	492	174	0.021869	0.00652122	0.016949	0.00970227	0.929323	1
chr12	53046978	53064379	TNS2	64	31	439	146	0.127237	0.0148584	0.175141	0.0285691	0.14565	1
chr12	54549599	54579239	PDE1B	19	2	484	175	0.037773	0.00850052	0.011299	0.00794449	0.134021	1
chr12	54579244	54588659	PPP1R1A	20	3	483	173	0.039761	0.00871233	0.017045	0.00975684	0.233359	1
chr12	55684566	55716037	ITGA7	3	2	500	175	0.005964	0.0034331	0.011299	0.00794449	0.839068	1
chr12	55954103	55966709	PMEL	0	1	503	176	0	0	0.00565	0.00563388	0.584596	1
chr12	56230034	56237850	SLC39A5	68	22	435	155	0.135189	0.0152457	0.124294	0.0247981	0.811157	1
chr12	56237805	56258391	ANKRD52	68	22	435	155	0.135189	0.0152457	0.124294	0.0247981	0.811157	1
chr12	56271697	56300330	CS	68	21	435	156	0.135189	0.0152457	0.118644	0.0243059	0.665928	1
chr12	56316934	56334000	PAN2	66	16	437	158	0.131213	0.0150543	0.091954	0.0219061	0.21745	1
chr12	56334157	56340410	IL23A	66	21	437	156	0.131213	0.0150543	0.118644	0.0243059	0.764381	1
chr12	56341595	56360161	STAT2	68	21	435	156	0.135189	0.0152457	0.118644	0.0243059	0.665928	1
chr12	57095406	57111413	STAT6	2	0	501	177	0.003976	0.00280591	0	0	0.973494	1
chr12	57128481	57213361	LRP1	2	0	501	177	0.003976	0.00280591	0	0	0.973494	1
chr12	57591186	57603418	PIP4K2C	2	1	501	176	0.003976	0.00280591	0.00565	0.00563388	1	1
chr12	57604325	57609802	DTX3	2	1	501	176	0.003976	0.00280591	0.00565	0.00563388	1	1
chr12	57610114	57617245	ARHGEF25	0	1	503	176	0	0	0.00565	0.00563388	0.584596	1
chr12	57618403	57621903	LOC101927583	0	1	503	176	0	0	0.00565	0.00563388	0.584596	1
chr12	57619525	57626151	SLC26A10	0	1	503	176	0	0	0.00565	0.00563388	0.584596	1
chr12	57623407	57633201	B4GALNT1	1	1	502	176	0.001988	0.00198606	0.00565	0.00563388	1	1
chr12	57747725	57752310	CDK4	1	2	502	175	0.001988	0.00198606	0.011299	0.00794449	0.342986	1
chr12	57762332	57767078	CYP27B1	1	2	502	175	0.001988	0.00198606	0.011299	0.00794449	0.342986	1
chr12	57782785	57802856	TSFM	1	2	502	175	0.001988	0.00198606	0.011299	0.00794449	0.342986	1
chr12	57797374	57818734	AVIL	1	2	502	175	0.001988	0.00198606	0.011299	0.00794449	0.342986	1
chr12	58872153	58920519	LRIG3	33	7	470	169	0.065606	0.0110396	0.039773	0.0147307	0.286053	1
chr12	58920637	59131179	LRIG3-DT	102	45	401	132	0.202783	0.0179275	0.254237	0.032729	0.185461	1
chr12	59595932	59789841	SLC16A7	1	0	502	177	0.001988	0.00198606	0	0	1	1
chr12	62643990	62935150	PPM1H	50	20	453	157	0.099404	0.0133408	0.112994	0.023796	0.71291	1
chr12	68610897	68671901	RAP1B	17	2	486	175	0.033797	0.0080573	0.011299	0.00794449	0.194674	1
chr12	68686969	68745809	NUP107	17	2	486	175	0.033797	0.0080573	0.011299	0.00794449	0.194674	1
chr12	68808147	68850686	MDM2	17	3	486	174	0.033797	0.0080573	0.016949	0.00970227	0.377572	1
chr12	69359703	69427077	YEATS4	45	14	458	161	0.089463	0.0127258	0.08	0.0205078	0.820529	1
chr12	69585457	69601570	CCT2	135	59	368	118	0.26839	0.0197578	0.333333	0.0354329	0.121406	1
chr12	69624413	69689076	LOC105369823	167	65	336	112	0.332008	0.0209979	0.367232	0.0362331	0.448484	1
chr12	69643506	69699303	BEST3	168	65	335	112	0.333996	0.0210293	0.367232	0.0362331	0.478181	1
chr12	6965325	6970753	PHB2	2	0	501	177	0.003976	0.00280591	0	0	0.973494	1
chr12	6970911	6997428	EMG1	2	0	501	177	0.003976	0.00280591	0	0	0.973494	1
chr12	69738005	69823204	RAB3IP	179	44	324	124	0.355865	0.0213475	0.261905	0.0339214	0.032042	1
chr12	6976183	7018508	LPCAT3	2	0	501	177	0.003976	0.00280591	0	0	0.973494	1
chr12	70242991	70354993	CNOT2	151	46	352	131	0.300199	0.0204366	0.259887	0.0329651	0.357308	1
chr12	70515868	70637440	PTPRB	117	42	386	135	0.232604	0.018838	0.237288	0.0319765	0.981347	1
chr12	70526463	70571817	LOC105369828	58	12	445	165	0.115308	0.014241	0.067797	0.0188962	0.099928	1
chr12	70638071	70920738	PTPRR	29	17	474	160	0.057654	0.0103929	0.096045	0.0221475	0.115216	1
chr12	7080217	7092445	C1R	2	0	501	177	0.003976	0.00280591	0	0	0.973494	1
chr12	7094552	7109214	C1RL	2	0	501	157	0.003976	0.00280591	0	0	1	1
chr12	7108306	7121851	C1RL-AS1	2	0	501	177	0.003976	0.00280591	0	0	0.973494	1
chr12	71125091	71157999	TSPAN8	1	0	502	177	0.001988	0.00198606	0	0	1	1
chr12	7119104	7130272	RBP5	2	0	501	177	0.003976	0.00280591	0	0	0.973494	1
chr12	7130369	7158945	CLSTN3	2	0	501	177	0.003976	0.00280591	0	0	0.973494	1
chr12	7188651	7218574	PEX5	2	0	501	160	0.003976	0.00280591	0	0	1	1
chr12	7649398	7670599	APOBEC1	22	15	481	162	0.043738	0.00911872	0.084746	0.0209336	0.060653	1
chr12	76764113	76853701	ZDHHC17	24	6	479	171	0.047714	0.00950435	0.033898	0.0136023	0.577526	1
chr12	76858707	76879019	CSRP2	23	6	480	171	0.045726	0.00931396	0.033898	0.0136023	0.650184	1
chr12	7689782	7695775	GDF3	22	16	481	161	0.043738	0.00911872	0.090395	0.0215532	0.0328384	1
chr12	77021249	77065580	E2F7	129	37	374	140	0.256461	0.0194706	0.20904	0.0305637	0.245455	1
chr12	7711431	7717559	DPPA3	1	0	502	160	0.001988	0.00198606	0	0	1	1
chr12	7729243	7751600	CLEC4C	0	1	503	176	0	0	0.00565	0.00563388	0.584596	1
chr12	77571854	78213010	NAV3	196	65	307	112	0.389662	0.0217443	0.367232	0.0362331	0.661456	1
chr12	85874293	85882992	NTS	118	35	385	142	0.234592	0.0188938	0.19774	0.0299377	0.365378	1
chr12	85955665	86839000	MGAT4C	8	5	495	165	0.015905	0.00557829	0.029412	0.0129585	0.433085	1
chr12	8681598	8783095	RIMKLB	2	1	501	176	0.003976	0.00280591	0.00565	0.00563388	1	1
chr12	8822552	8887202	A2ML1	84	39	419	138	0.166998	0.0166301	0.220339	0.0311539	0.140988	1
chr12	89419716	89526047	POC1B	25	12	478	164	0.049702	0.0096902	0.068182	0.0189996	0.461297	1
chr12	94567120	94650557	TMCC3	21	4	482	173	0.04175	0.00891833	0.022599	0.0111711	0.351215	1
chr12	95076747	95217467	FGD6	140	51	363	126	0.27833	0.0199832	0.288136	0.0340417	0.878856	1
chr12	95084651	95119723	LOC112268099	140	51	363	126	0.27833	0.0199832	0.288136	0.0340417	0.878856	1
chr12	95657805	95791155	NTN4	171	57	332	120	0.33996	0.021121	0.322034	0.0351211	0.732404	1
chr12	95867046	95943301	CCDC38	194	61	309	116	0.385686	0.0217034	0.344633	0.0357219	0.378837	1
chr12	95972660	95996344	HAL	210	78	293	99	0.417495	0.0219883	0.440678	0.0373169	0.653852	1
chr12	96278223	96400439	CDK17	7	1	496	175	0.013917	0.00522331	0.005682	0.00566574	0.641515	1
chr12	96489575	96875555	CFAP54	5	0	498	177	0.00994	0.00442323	0	0	0.412292	1
chr12	98515571	98550351	TMPO	91	25	412	147	0.180915	0.017164	0.145349	0.0268742	0.341983	1
chr12	98645139	98735433	APAF1	92	35	411	142	0.182903	0.0172371	0.19774	0.0299377	0.746309	1
chr13	101053772	101417206	NALCN	6	8	497	169	0.011928	0.00484054	0.045198	0.0156146	0.0176397	1
chr13	101710802	102402443	FGF14	8	3	495	174	0.015905	0.00557829	0.016949	0.00970227	1	1
chr13	102678780	102704311	METTL21C	77	23	426	154	0.153082	0.0160546	0.129944	0.0252735	0.53252	1
chr13	105459053	105505681	DAOA-AS1	50	17	453	160	0.099404	0.0133408	0.096045	0.0221475	1	1
chr13	105465865	105491034	DAOA	50	17	453	160	0.099404	0.0133408	0.096045	0.0221475	1	1
chr13	108218390	108235440	ABHD13	11	2	492	175	0.021869	0.00652122	0.011299	0.00794449	0.572715	1
chr13	108495727	109208005	MYO16	126	48	377	129	0.250497	0.0193199	0.271186	0.0334161	0.658208	1
chr13	110148961	110307157	COL4A1	38	9	465	168	0.075547	0.0117833	0.050847	0.0165126	0.346235	1
chr13	110307282	110513209	COL4A2	17	6	486	171	0.033797	0.0080573	0.033898	0.0136023	1	1
chr13	110456395	110463287	COL4A2-AS2	5	2	498	175	0.00994	0.00442323	0.011299	0.00794449	1	1
chr13	111114617	111305734	ARHGEF7	20	10	483	167	0.039761	0.00871233	0.056497	0.0173539	0.471697	1
chr13	113208191	113267108	CUL4A	1	0	502	172	0.001988	0.00198606	0	0	1	1
chr13	113297237	113323672	LAMP1	1	0	502	177	0.001988	0.00198606	0	0	1	1
chr13	113455817	113492047	DCUN1D2	29	8	474	169	0.057654	0.0103929	0.045198	0.0156146	0.663043	1
chr13	113490991	113550229	TMCO3	29	9	474	168	0.057654	0.0103929	0.050847	0.0165126	0.881684	1
chr13	113759215	113816995	TMEM255B	1	0	502	177	0.001988	0.00198606	0	0	1	1
chr13	114314501	114327322	CHAMP1	1	1	502	176	0.001988	0.00198606	0.00565	0.00563388	1	1
chr13	19633646	19673441	MPHOSPH8	5	1	498	173	0.00994	0.00442323	0.005747	0.00573053	0.968488	1
chr13	19674750	19782945	PSPC1	6	1	497	159	0.011928	0.00484054	0.00625	0.00623044	0.866508	1
chr13	19823480	19863649	ZMYM5	5	1	498	176	0.00994	0.00442323	0.00565	0.00563388	0.953972	1
chr13	20403667	20525857	CRYL1	1	0	502	164	0.001988	0.00198606	0	0	1	1
chr13	21298123	21392923	MIPEPP3	140	39	363	136	0.27833	0.0199832	0.222857	0.031459	0.182086	1
chr13	21372569	21459346	ZDHHC20	203	70	300	101	0.403579	0.0218754	0.409357	0.0376024	0.965855	1
chr13	22057781	22155585	LOC105370108	50	16	453	141	0.099404	0.0133408	0.101911	0.0241446	1	1
chr13	22876390	22916369	LINC00621	32	13	471	158	0.063618	0.0108826	0.076023	0.0202677	0.700908	1
chr13	23160506	23325162	SGCG	109	33	394	144	0.2167	0.01837	0.186441	0.0292738	0.456688	1
chr13	24747639	24888816	RNF17	2	0	501	177	0.003976	0.00280591	0	0	0.973494	1
chr13	25301082	25349795	NUP58	0	1	503	176	0	0	0.00565	0.00563388	0.584596	1
chr13	25371972	26025851	ATP8A2	9	4	494	173	0.017893	0.00591067	0.022599	0.0111711	0.940896	1
chr13	27066152	27171811	USP12	11	8	492	169	0.021869	0.00652122	0.045198	0.0156146	0.17555	1
chr13	27251556	27256568	RPL21	15	10	488	166	0.029821	0.00758408	0.056818	0.0174496	0.160195	1
chr13	27424617	27435823	GTF3A	175	36	328	135	0.347913	0.0212375	0.210526	0.0311762	0.00114875	1
chr13	27435637	27450897	MTIF3	175	49	328	128	0.347913	0.0212375	0.276836	0.0336313	0.101543	1
chr13	27545911	27621106	LNX2	67	16	436	158	0.133201	0.0151506	0.091954	0.0219061	0.195032	1
chr13	27620741	27667415	POLR1D	55	20	448	157	0.109344	0.0139145	0.112994	0.023796	1	1
chr13	28300344	28495128	FLT1	56	6	447	159	0.111332	0.0140248	0.036364	0.014573	0.00642631	1
chr13	31134971	31162388	HSPH1	1	0	502	177	0.001988	0.00198606	0	0	1	1
chr13	34942268	35672736	NBEA	59	20	444	157	0.117296	0.0143471	0.112994	0.023796	0.98624	1
chr13	37934497	38065571	LINC02334	1	0	502	177	0.001988	0.00198606	0	0	1	1
chr13	38687039	38887131	FREM2	69	33	434	143	0.137177	0.0153397	0.1875	0.0294209	0.13736	1
chr13	39038309	39050109	NHLRC3	46	21	457	156	0.091451	0.0128524	0.118644	0.0243059	0.369503	1
chr13	41132926	41236686	LOC101929140	8	0	495	173	0.015905	0.00557829	0	0	0.207257	1
chr13	42040068	42256584	DGKH	8	5	495	172	0.015905	0.00557829	0.028249	0.0124535	0.476251	1
chr13	42271468	42323266	AKAP11	1	0	502	153	0.001988	0.00198606	0	0	1	1
chr13	46211917	46277115	LRRC63	36	16	467	161	0.071571	0.0114937	0.090395	0.0215532	0.518206	1
chr13	48233204	48270357	ITM2B	7	2	496	156	0.013917	0.00522331	0.012658	0.00889381	1	1
chr13	48303749	48481890	RB1	8	2	495	175	0.015905	0.00557829	0.011299	0.00794449	0.940423	1
chr13	48364915	48379874	LOC112268118	8	1	495	162	0.015905	0.00557829	0.006135	0.00611614	0.583327	1
chr13	48488961	48535997	RCBTB2	8	2	495	172	0.015905	0.00557829	0.011494	0.00808073	0.959204	1
chr13	48653927	48711226	CYSLTR2	5	2	498	175	0.00994	0.00442323	0.011299	0.00794449	1	1
chr13	51353169	51453333	INTS6	6	2	497	175	0.011928	0.00484054	0.011299	0.00794449	1	1
chr13	60396455	60573879	TDRD3	60	21	443	156	0.119284	0.0144519	0.118644	0.0243059	1	1
chr13	61409683	61415849	PCDH20	3	0	500	175	0.005964	0.0034331	0	0	0.716789	1
chr13	66302832	67230336	PCDH9	2	0	501	177	0.003976	0.00280591	0	0	0.973494	1
chr13	71437964	71868068	DACH1	5	6	498	169	0.00994	0.00442323	0.034286	0.0137551	0.0645487	1
chr13	72727921	72756196	BORA	144	51	359	126	0.286282	0.0201547	0.288136	0.0340417	1	1
chr13	72752167	72781900	DIS3	144	48	359	129	0.286282	0.0201547	0.271186	0.0334161	0.774378	1
chr13	72782131	73016461	PIBF1	142	44	361	133	0.282306	0.0200699	0.248588	0.0324857	0.442791	1
chr13	76880173	76886405	KCTD12	17	8	486	169	0.033797	0.0080573	0.045198	0.0156146	0.644802	1
chr13	76932154	76976727	LOC105370269	21	5	482	172	0.04175	0.00891833	0.028249	0.0124535	0.563455	1
chr13	76948509	76958638	ACOD1	21	5	482	172	0.04175	0.00891833	0.028249	0.0124535	0.563455	1
chr13	76992595	77027164	FBXL3	18	3	485	174	0.035785	0.00828235	0.016949	0.00970227	0.320583	1
chr13	77044655	77327098	MYCBP2	45	10	458	167	0.089463	0.0127258	0.056497	0.0173539	0.221252	1
chr13	77535692	77645263	SCEL	11	13	492	164	0.021869	0.00652122	0.073446	0.019608	0.00306092	1
chr13	77818935	77908442	EDNRB-AS1	15	13	488	164	0.029821	0.00758408	0.073446	0.019608	0.0218873	1
chr13	77895479	77975527	EDNRB	15	13	488	164	0.029821	0.00758408	0.073446	0.019608	0.0218873	1
chr13	93226805	94408020	GPC6	78	30	425	147	0.15507	0.0161395	0.169492	0.0282007	0.739942	1
chr13	95019833	95301451	ABCC4	188	76	315	101	0.373757	0.0215716	0.429379	0.0372055	0.223888	1
chr13	98683799	98752672	SLC15A1	23	10	480	167	0.045726	0.00931396	0.056497	0.0173539	0.711215	1
chr13	98793427	99086694	DOCK9	41	15	462	162	0.081511	0.0122	0.084746	0.0209336	1	1
chr13	99200423	99386504	UBAC2	51	13	452	164	0.101392	0.0134587	0.073446	0.019608	0.34443	1
chr14	100143955	100166886	DEGS2	28	14	475	163	0.055666	0.0102229	0.079096	0.0202861	0.351251	1
chr14	100726890	100738224	DLK1	2	0	501	160	0.003976	0.00280591	0	0	1	1
chr14	102777447	102911500	TRAF3	11	1	492	176	0.021869	0.00652122	0.00565	0.00563388	0.281194	1
chr14	102932378	103057549	CDC42BPB	3	1	500	176	0.005964	0.0034331	0.00565	0.00563388	1	1
chr14	103334235	103345025	EIF5	20	10	483	167	0.039761	0.00871233	0.056497	0.0173539	0.471697	1
chr14	103912286	103921529	ATP5MJ	32	13	471	164	0.063618	0.0108826	0.073446	0.019608	0.782091	1
chr14	103928341	104052667	TDRD9	61	31	442	146	0.121272	0.0145554	0.175141	0.0285691	0.0940617	1
chr14	104085656	104115582	ASPG	22	10	481	167	0.043738	0.00911872	0.056497	0.0173539	0.629027	1
chr14	104138585	104180898	KIF26A	59	20	444	157	0.117296	0.0143471	0.112994	0.023796	0.98624	1
chr14	104579762	104590515	C14orf180	9	0	494	177	0.017893	0.00591067	0	0	0.158795	1
chr14	104865266	104896757	CEP170B	45	13	458	164	0.089463	0.0127258	0.073446	0.019608	0.61729	1
chr14	104924299	104937789	PLD4	36	9	467	168	0.071571	0.0114937	0.050847	0.0165126	0.436519	1
chr14	104937251	104978374	AHNAK2	38	7	465	170	0.075547	0.0117833	0.039548	0.0146492	0.138552	1
chr14	105209284	105315589	BRF1	7	5	496	172	0.013917	0.00522331	0.028249	0.0124535	0.3609	1
chr14	105248531	105251093	BTBD6	3	2	500	175	0.005964	0.0034331	0.011299	0.00794449	0.839068	1
chr14	105419825	105470729	MTA1	2	0	501	177	0.003976	0.00280591	0	0	0.973494	1
chr14	20190894	20201075	OR11G2	49	15	454	162	0.097416	0.0132213	0.084746	0.0209336	0.728711	1
chr14	20286225	20305951	TTC5	95	24	408	153	0.188867	0.0174518	0.135593	0.025733	0.136413	1
chr14	20365665	20413540	TEP1	29	16	474	161	0.057654	0.0103929	0.090395	0.0215532	0.183098	1
chr14	21568518	21580076	OR10G3	106	33	397	144	0.210736	0.0181843	0.186441	0.0292738	0.561251	1
chr14	31291786	31420550	HEATR5A	1	1	502	176	0.001988	0.00198606	0.00565	0.00563388	1	1
chr14	31446034	31457506	DTD2	1	0	502	153	0.001988	0.00198606	0	0	1	1
chr14	35081079	35113130	LOC101927178	73	36	430	141	0.145129	0.0157052	0.20339	0.0302553	0.0895167	1
chr14	35085470	35122662	PPP2R3C	72	36	431	141	0.143141	0.0156154	0.20339	0.0302553	0.0773052	1
chr14	35122301	35277622	PRORP	72	37	431	140	0.143141	0.0156154	0.20904	0.0305637	0.0528477	1
chr14	35278556	35317493	PSMA6	66	30	437	147	0.131213	0.0150543	0.169492	0.0282007	0.257469	1
chr14	37593157	37842717	TTC6	48	22	455	155	0.095427	0.0131001	0.124294	0.0247981	0.345611	1
chr14	41606874	41904549	LRFN5	9	8	494	169	0.017893	0.00591067	0.045198	0.0156146	0.0851963	1
chr14	49643553	49688417	POLE2	2	1	501	176	0.003976	0.00280591	0.00565	0.00563388	1	1
chr14	49690460	49753152	KLHDC1	1	1	502	176	0.001988	0.00198606	0.00565	0.00563388	1	1
chr14	49767606	49786385	KLHDC2	1	1	502	176	0.001988	0.00198606	0.00565	0.00563388	1	1
chr14	49782081	49852836	NEMF	1	1	502	175	0.001988	0.00198606	0.005682	0.00566574	1	1
chr14	50975259	51105173	TRIM9	9	2	494	175	0.017893	0.00591067	0.011299	0.00794449	0.801323	1
chr14	52707161	52728590	PSMC6	5	1	498	176	0.00994	0.00442323	0.00565	0.00563388	0.953972	1
chr14	52730157	52774989	STYX	5	1	498	172	0.00994	0.00442323	0.00578	0.00576344	0.973385	1
chr14	52791775	52930234	LOC105370500	5	1	498	176	0.00994	0.00442323	0.00565	0.00563388	0.953972	1
chr14	52857269	52951050	FERMT2	5	1	498	176	0.00994	0.00442323	0.00565	0.00563388	0.953972	1
chr14	54567095	54793315	SAMD4A	44	14	459	163	0.087475	0.0125974	0.079096	0.0202861	0.851809	1
chr14	54842014	54902826	GCH1	31	4	472	173	0.06163	0.0107226	0.022599	0.0111711	0.0682266	1
chr14	54938947	55027106	WDHD1	42	12	461	165	0.083499	0.0123345	0.067797	0.0188962	0.615031	1
chr14	55027129	55049489	SOCS4	46	17	457	160	0.091451	0.0128524	0.096045	0.0221475	0.9756	1
chr14	55129250	55145430	LGALS3	77	24	426	153	0.153082	0.0160546	0.135593	0.025733	0.660068	1
chr14	55148128	55191585	DLGAP5	78	26	425	151	0.15507	0.0161395	0.146893	0.0266082	0.889811	1
chr14	55271419	55353611	FBXO34	79	26	424	151	0.157058	0.0162235	0.146893	0.0266082	0.840732	1
chr14	55414208	55440616	TBPL2	73	26	430	151	0.145129	0.0157052	0.146893	0.0266082	1	1
chr14	55423099	55438584	LOC107984664	73	26	430	151	0.145129	0.0157052	0.146893	0.0266082	1	1
chr14	55580205	55684584	KTN1	60	34	443	143	0.119284	0.0144519	0.19209	0.0296106	0.0221913	1
chr14	57563918	57982327	SLC35F4	32	12	471	165	0.063618	0.0108826	0.067797	0.0188962	0.986662	1
chr14	57578742	57586462	LOC105370518	32	12	471	165	0.063618	0.0108826	0.067797	0.0188962	0.986662	1
chr14	59188655	59371405	DAAM1	90	31	413	146	0.178926	0.0170901	0.175141	0.0285691	1	1
chr14	59472604	59505266	L3HYPDH	57	17	446	160	0.11332	0.0141336	0.096045	0.0221475	0.621016	1
chr14	59484493	59505410	JKAMP	57	17	446	160	0.11332	0.0141336	0.096045	0.0221475	0.621016	1
chr14	59595974	59871288	RTN1	93	32	410	145	0.184891	0.0173094	0.180791	0.0289267	0.993382	1
chr14	60091909	60148221	PCNX4	3	0	500	177	0.005964	0.0034331	0	0	0.71109	1
chr14	60144117	60169889	DHRS7	3	0	500	172	0.005964	0.0034331	0	0	0.725473	1
chr14	61187303	61550980	PRKCH	8	5	495	172	0.015905	0.00557829	0.028249	0.0124535	0.476251	1
chr14	62699462	63045458	KCNH5	28	18	475	159	0.055666	0.0102229	0.101695	0.0227183	0.054459	1
chr14	63371362	63543377	PPP2R5E	1	1	502	176	0.001988	0.00198606	0.00565	0.00563388	1	1
chr14	66507932	67181805	GPHN	17	10	486	167	0.033797	0.0080573	0.056497	0.0173539	0.268552	1
chr14	67096796	67189317	LOC105370538	17	10	486	167	0.033797	0.0080573	0.056497	0.0173539	0.268552	1
chr14	67241393	67336061	PALS1	17	10	486	167	0.033797	0.0080573	0.056497	0.0173539	0.268552	1
chr14	67337870	67359804	ATP6V1D	17	10	486	167	0.033797	0.0080573	0.056497	0.0173539	0.268552	1
chr14	67360326	67386516	EIF2S1	17	9	486	150	0.033797	0.0080573	0.056604	0.0183262	0.290827	1
chr14	67386982	67412165	PLEK2	17	10	486	167	0.033797	0.0080573	0.056497	0.0173539	0.268552	1
chr14	67533153	67589766	PLEKHH1	16	9	487	168	0.031809	0.00782477	0.050847	0.0165126	0.354755	1
chr14	67589304	67600302	PIGH	3	1	500	176	0.005964	0.0034331	0.00565	0.00563388	1	1
chr14	68874121	68979302	ACTN1	20	5	483	172	0.039761	0.00871233	0.028249	0.0124535	0.639909	1
chr14	69467742	69531551	PLEKHD1	1	0	502	177	0.001988	0.00198606	0	0	1	1
chr14	70722524	70809513	MAP3K9	35	9	468	168	0.069583	0.011345	0.050847	0.0165126	0.487815	1
chr14	70907441	71115382	PCNX1	20	3	483	174	0.039761	0.00871233	0.016949	0.00970227	0.229282	1
chr14	70932062	70965448	LOC105370557	20	1	483	167	0.039761	0.00871233	0.005952	0.00593445	0.05446	1
chr14	71320416	71741209	SIPA1L1	4	1	499	176	0.007952	0.00396023	0.00565	0.00563388	1	1
chr14	72926335	72962098	DCAF4	67	21	436	156	0.133201	0.0151506	0.118644	0.0243059	0.714328	1
chr14	73235839	73274623	PAPLN	198	68	305	109	0.393638	0.0217836	0.384181	0.0365601	0.894822	1
chr14	73478482	73558947	HEATR4	181	48	322	123	0.359841	0.0214001	0.280702	0.0343621	0.0727921	1
chr14	73493019	73543799	ACOT1	181	48	322	123	0.359841	0.0214001	0.280702	0.0343621	0.0727921	1
chr14	73715120	73790285	MIDEAS	260	74	243	99	0.516899	0.0222812	0.427746	0.0376153	0.0529887	1
chr14	73851829	73885726	PTGR2	126	43	377	134	0.250497	0.0193199	0.242938	0.0322349	0.921113	1
chr14	73886857	73932521	ZNF410	127	43	376	134	0.252485	0.0193706	0.242938	0.0322349	0.879683	1
chr14	73955327	74019326	ENTPD5	127	42	376	134	0.252485	0.0193706	0.238636	0.0321298	0.791433	1
chr14	74019347	74078351	BBOF1	126	46	377	131	0.250497	0.0193199	0.259887	0.0329651	0.883412	1
chr14	74056845	74084453	ALDH6A1	126	45	377	132	0.250497	0.0193199	0.254237	0.032729	1	1
chr14	74498181	74612593	LTBP2	3	2	500	172	0.005964	0.0034331	0.011494	0.00808073	0.825276	1
chr14	74713116	74738620	FCF1	4	2	499	175	0.007952	0.00396023	0.011299	0.00794449	1	1
chr14	74763314	74837318	YLPM1	4	2	499	175	0.007952	0.00396023	0.011299	0.00794449	1	1
chr14	74853031	74876663	PROX2	4	2	499	175	0.007952	0.00396023	0.011299	0.00794449	1	1
chr14	74941828	74955764	PGF	3	1	500	176	0.005964	0.0034331	0.00565	0.00563388	1	1
chr14	74946413	74950227	LOC107984690	3	1	500	176	0.005964	0.0034331	0.00565	0.00563388	1	1
chr14	75002919	75012366	EIF2B2	4	1	499	176	0.007952	0.00396023	0.00565	0.00563388	1	1
chr14	75013762	75051479	MLH3	4	1	499	176	0.007952	0.00396023	0.00565	0.00563388	1	1
chr14	75661244	75955079	TTLL5	12	1	491	176	0.023857	0.00680426	0.00565	0.00563388	0.229263	1
chr14	76151910	76214473	GPATCH2L	29	10	474	167	0.057654	0.0103929	0.056497	0.0173539	1	1
chr14	77181796	77259495	TMEM63C	60	25	443	152	0.119284	0.0144519	0.141243	0.0261777	0.530261	1
chr14	77274954	77320885	POMT2	35	12	468	165	0.069583	0.011345	0.067797	0.0188962	1	1
chr14	77321000	77331597	GSTZ1	39	13	464	164	0.077535	0.0119245	0.073446	0.019608	0.990739	1
chr14	77426673	77457727	VIPAS39	10	3	493	174	0.019881	0.00622407	0.016949	0.00970227	1	1
chr14	77505995	77616663	SPTLC2	90	30	413	147	0.178926	0.0170901	0.169492	0.0282007	0.866138	1
chr14	77672402	77708038	ALKBH1	47	12	456	165	0.093439	0.0129771	0.067797	0.0188962	0.375012	1
chr14	77800062	77935014	ADCK1	48	13	455	164	0.095427	0.0131001	0.073446	0.019608	0.467073	1
chr14	77979902	79868291	NRXN3	42	11	461	166	0.083499	0.0123345	0.062147	0.0181464	0.454238	1
chr14	80478319	80959501	CEP128	19	4	484	173	0.037773	0.00850052	0.022599	0.0111711	0.472284	1
chr14	80954987	81146306	TSHR	7	1	496	173	0.013917	0.00522331	0.005747	0.00573053	0.650816	1
chr14	81471545	81533853	SEL1L	6	0	497	177	0.011928	0.00484054	0	0	0.321082	1
chr14	85527370	85654428	FLRT2	30	15	473	162	0.059642	0.0105594	0.084746	0.0209336	0.327227	1
chr14	88562980	88627596	ZC3H14	2	4	501	173	0.003976	0.00280591	0.022599	0.0111711	0.0700923	1
chr14	88612146	88792953	EML5	2	4	501	173	0.003976	0.00280591	0.022599	0.0111711	0.0700923	1
chr14	90524562	90816479	TTC7B	2	0	501	168	0.003976	0.00280591	0	0	0.999028	1
chr14	91271321	91417820	CCDC88C	43	16	460	161	0.085487	0.012467	0.090395	0.0215532	0.964675	1
chr14	91457506	91510554	PPP4R3A	3	1	500	176	0.005964	0.0034331	0.00565	0.00563388	1	1
chr14	91520513	91577823	LOC101928957	2	1	501	176	0.003976	0.00280591	0.00565	0.00563388	1	1
chr14	91580696	91732086	CATSPERB	11	3	492	174	0.021869	0.00652122	0.016949	0.00970227	0.929323	1
chr14	91779744	91867536	TC2N	29	9	474	167	0.057654	0.0103929	0.051136	0.0166039	0.893979	1
chr14	91869409	91947694	FBLN5	15	9	488	168	0.029821	0.00758408	0.050847	0.0165126	0.285949	1
chr14	91965989	92040134	TRIP11	18	4	485	171	0.035785	0.00828235	0.022857	0.0112972	0.559417	1
chr14	92121967	92172145	CPSF2	8	2	495	175	0.015905	0.00557829	0.011299	0.00794449	0.940423	1
chr14	92322579	92501481	SLC24A4	99	14	404	151	0.196819	0.0177279	0.084848	0.0216933	0.0013297	1
chr14	92922592	92935293	CHGA	8	3	495	174	0.015905	0.00557829	0.016949	0.00970227	1	1
chr14	92936912	93115925	ITPK1	25	8	478	169	0.049702	0.0096902	0.045198	0.0156146	0.970896	1
chr14	93718296	93789029	PRIMA1	1	0	502	177	0.001988	0.00198606	0	0	1	1
chr14	94048285	94081202	DDX24	1	0	502	177	0.001988	0.00198606	0	0	1	1
chr14	95652095	95673452	TCL6	16	11	487	166	0.031809	0.00782477	0.062147	0.0181464	0.120193	1
chr14	95694158	95714155	TCL1A	20	6	483	171	0.039761	0.00871233	0.033898	0.0136023	0.902917	1
chr14	96279193	96363341	ATG2B	0	1	503	176	0	0	0.00565	0.00563388	0.584596	1
chr14	99971420	100144236	EVL	34	18	469	159	0.067594	0.0111937	0.101695	0.0227183	0.19229	1
chr15	100400393	100544982	CERS3	59	16	444	161	0.117296	0.0143471	0.090395	0.0215532	0.399164	1
chr15	100566912	100603032	LINS1	32	2	471	171	0.063618	0.0108826	0.011561	0.00812736	0.012391	1
chr15	100879829	100916626	ALDH1A3	2	1	501	176	0.003976	0.00280591	0.00565	0.00563388	1	1
chr15	100892341	100919283	ALDH1A3-AS1	2	1	501	176	0.003976	0.00280591	0.00565	0.00563388	1	1
chr15	100919015	101078257	LRRK1	7	2	496	175	0.013917	0.00522331	0.011299	0.00794449	1	1
chr15	101175725	101252048	CHSY1	1	0	502	177	0.001988	0.00198606	0	0	1	1
chr15	101270807	101277485	SELENOS	0	2	503	175	0	0	0.011299	0.00794449	0.113964	1
chr15	101281508	101295248	SNRPA1	2	0	501	177	0.003976	0.00280591	0	0	0.973494	1
chr15	101303931	101489707	PCSK6	2	0	501	177	0.003976	0.00280591	0	0	0.973494	1
chr15	23439036	23447243	GOLGA6L2	8	3	495	174	0.015905	0.00557829	0.016949	0.00970227	1	1
chr15	24675773	24683393	NPAP1	32	12	471	165	0.063618	0.0108826	0.067797	0.0188962	0.986662	1
chr15	32765542	33194765	FMN1	2	1	501	176	0.003976	0.00280591	0.00565	0.00563388	1	1
chr15	33310771	33866103	RYR3	140	49	363	128	0.27833	0.0199832	0.276836	0.0336313	1	1
chr15	33851783	34074877	AVEN	55	16	448	161	0.109344	0.0139145	0.090395	0.0215532	0.571308	1
chr15	35217354	35546193	DPH6	3	2	500	175	0.005964	0.0034331	0.011299	0.00794449	0.839068	1
chr15	40929338	40939073	DLL4	2	2	501	175	0.003976	0.00280591	0.011299	0.00794449	0.600024	1
chr15	40942135	40956518	CHAC1	2	2	501	175	0.003976	0.00280591	0.011299	0.00794449	0.600024	1
chr15	40978878	41117778	INO80	2	2	501	175	0.003976	0.00280591	0.011299	0.00794449	0.600024	1
chr15	41182726	41231074	EXD1	3	2	500	175	0.005964	0.0034331	0.011299	0.00794449	0.839068	1
chr15	41332839	41381050	NUSAP1	4	3	499	174	0.007952	0.00396023	0.016949	0.00970227	0.557213	1
chr15	41387351	41402501	NDUFAF1	3	1	500	176	0.005964	0.0034331	0.00565	0.00563388	1	1
chr15	41493872	41503555	ITPKA	3	1	500	176	0.005964	0.0034331	0.00565	0.00563388	1	1
chr15	41517174	41544257	RPAP1	2	1	501	176	0.003976	0.00280591	0.00565	0.00563388	1	1
chr15	41848144	41894053	SPTBN5	50	11	453	166	0.099404	0.0133408	0.062147	0.0181464	0.180599	1
chr15	41895931	41972557	EHD4	50	17	453	159	0.099404	0.0133408	0.096591	0.0222666	1	1
chr15	51341653	51413365	GLDN	6	1	497	176	0.011928	0.00484054	0.00565	0.00563388	0.78036	1
chr15	51447786	51622833	DMXL2	7	0	496	177	0.013917	0.00522331	0	0	0.252339	1
chr15	51829651	51915725	TMOD3	3	0	500	177	0.005964	0.0034331	0	0	0.71109	1
chr15	52115098	52191392	GNB5	2	0	501	177	0.003976	0.00280591	0	0	0.973494	1
chr15	52180024	52205879	CERNA1	2	0	501	177	0.003976	0.00280591	0	0	0.973494	1
chr15	52192316	52295804	MYO5C	2	0	501	177	0.003976	0.00280591	0	0	0.973494	1
chr15	52221261	52226907	LOC105370820	2	0	501	177	0.003976	0.00280591	0	0	0.973494	1
chr15	52307281	52529050	MYO5A	0	1	503	176	0	0	0.00565	0.00563388	0.584596	1
chr15	52755051	52790336	ONECUT1	3	5	500	172	0.005964	0.0034331	0.028249	0.0124535	0.0500486	1
chr15	53513739	53762878	WDR72	10	7	493	170	0.019881	0.00622407	0.039548	0.0146492	0.245427	1
chr15	53837571	54633440	UNC13C	22	5	481	172	0.043738	0.00911872	0.028249	0.0124535	0.49407	1
chr15	55355221	55498584	DNAAF4-CCPG1	14	2	489	175	0.027833	0.00733443	0.011299	0.00794449	0.33715	1
chr15	55355237	55408359	CCPG1	14	2	489	175	0.027833	0.00733443	0.011299	0.00794449	0.33715	1
chr15	55538882	55588971	PYGO1	23	9	480	168	0.045726	0.00931396	0.050847	0.0165126	0.943874	1
chr15	55611538	55743152	PRTG	23	8	480	169	0.045726	0.00931396	0.045198	0.0156146	1	1
chr15	55826915	55993612	NEDD4	75	32	428	145	0.149105	0.0158818	0.180791	0.0289267	0.381208	1
chr15	56243971	56445883	TEX9	51	26	452	151	0.101392	0.0134587	0.146893	0.0266082	0.132294	1
chr15	56428722	56465137	MNS1	51	26	452	151	0.101392	0.0134587	0.146893	0.0266082	0.132294	1
chr15	56630174	56733681	ZNF280D	25	7	478	170	0.049702	0.0096902	0.039548	0.0146492	0.732129	1
chr15	56918088	57292595	TCF12	32	8	471	169	0.063618	0.0108826	0.045198	0.0156146	0.477655	1
chr15	57376456	57550723	CGNL1	198	58	305	119	0.393638	0.0217836	0.327684	0.0352799	0.142254	1
chr15	57591902	57717557	GCOM1	71	10	432	167	0.141153	0.0155245	0.056497	0.0173539	0.00429716	1
chr15	57706712	57717557	POLR2M	71	10	432	167	0.141153	0.0155245	0.056497	0.0173539	0.00429716	1
chr15	58410455	58569844	LIPC	159	61	344	116	0.316103	0.0207313	0.344633	0.0357219	0.545585	1
chr15	62390548	62844631	TLN2	16	6	487	171	0.031809	0.00782477	0.033898	0.0136023	1	1
chr15	62829684	62884057	LOC105370854	16	6	487	169	0.031809	0.00782477	0.034286	0.0137551	1	1
chr15	63321376	63381846	CA12	69	24	434	153	0.137177	0.0153397	0.135593	0.025733	1	1
chr15	63608616	63833948	HERC1	26	5	477	172	0.05169	0.00987176	0.028249	0.0124535	0.281749	1
chr15	63907034	64046485	DAPK2	37	18	466	159	0.073559	0.0116397	0.101695	0.0227183	0.307483	1
chr15	64155815	64163022	PPIB	62	14	441	153	0.12326	0.0146576	0.083832	0.0214454	0.210812	1
chr15	64165523	64356173	CSNK1G1	62	20	441	157	0.12326	0.0146576	0.112994	0.023796	0.820784	1
chr15	64364302	64387687	PCLAF	63	21	440	156	0.125249	0.0147586	0.118644	0.0243059	0.922833	1
chr15	64911900	64958691	ANKDD1A	26	9	477	168	0.05169	0.00987176	0.050847	0.0165126	1	1
chr15	64963020	64989914	SPG21	22	8	481	169	0.043738	0.00911872	0.045198	0.0156146	1	1
chr15	65045385	65053397	SLC51B	2	1	501	176	0.003976	0.00280591	0.00565	0.00563388	1	1
chr15	65045574	65076704	RASL12	2	1	501	176	0.003976	0.00280591	0.00565	0.00563388	1	1
chr15	65076744	65079948	KBTBD13	4	1	499	155	0.007952	0.00396023	0.00641	0.00638955	1	1
chr15	65117377	65133808	PDCD7	4	1	499	176	0.007952	0.00396023	0.00565	0.00563388	1	1
chr15	65148217	65185374	CLPX	4	1	499	176	0.007952	0.00396023	0.00565	0.00563388	1	1
chr15	65194758	65213142	CILP	3	1	500	176	0.005964	0.0034331	0.00565	0.00563388	1	1
chr15	67521129	67530146	C15orf61	1	2	502	175	0.001988	0.00198606	0.011299	0.00794449	0.342986	1
chr15	70047788	70098171	TLE3	14	8	489	169	0.027833	0.00733443	0.045198	0.0156146	0.381027	1
chr15	74173708	74176871	ISLR	168	72	335	105	0.333996	0.0210293	0.40678	0.0369233	0.0986818	1
chr15	74179464	74212267	STRA6	160	72	343	105	0.318091	0.0207661	0.40678	0.0369233	0.040531	1
chr15	74216638	74336472	CCDC33	8	2	495	175	0.015905	0.00557829	0.011299	0.00794449	0.940423	1
chr15	79282720	79298239	ANKRD34C	1	1	502	176	0.001988	0.00198606	0.00565	0.00563388	1	1
chr15	79411555	79472304	MINAR1	53	22	450	155	0.105368	0.0136897	0.124294	0.0247981	0.581071	1
chr15	79843545	79897285	MTHFS	17	3	486	174	0.033797	0.0080573	0.016949	0.00970227	0.377572	1
chr15	79843545	79923092	ST20-MTHFS	17	3	486	174	0.033797	0.0080573	0.016949	0.00970227	0.377572	1
chr15	79898840	79923752	ST20	17	2	486	165	0.033797	0.0080573	0.011976	0.00841747	0.229004	1
chr15	79922769	79924854	ST20-AS1	17	3	486	168	0.033797	0.0080573	0.017544	0.0100397	0.411521	1
chr15	80152787	80186949	FAH	2	1	501	176	0.003976	0.00280591	0.00565	0.00563388	1	1
chr15	82130221	82262734	EFL1	20	6	483	171	0.039761	0.00871233	0.033898	0.0136023	0.902917	1
chr15	82543199	82648795	CPEB1	26	8	477	168	0.05169	0.00987176	0.045455	0.0157012	0.899993	1
chr15	82647768	82692820	CPEB1-AS1	19	6	484	171	0.037773	0.00850052	0.033898	0.0136023	0.997275	1
chr15	82659279	82709875	AP3B2	19	6	484	171	0.037773	0.00850052	0.033898	0.0136023	0.997275	1
chr15	82755360	82807701	FSD2	12	3	491	174	0.023857	0.00680426	0.016949	0.00970227	0.809837	1
chr15	82836944	82986176	HOMER2	13	4	490	173	0.025845	0.00707487	0.022599	0.0111711	1	1
chr15	83447121	83618743	SH3GL3	54	20	449	157	0.107356	0.0138028	0.112994	0.023796	0.946696	1
chr15	83654093	84039842	ADAMTSL3	307	107	196	70	0.610338	0.0217443	0.60452	0.036752	0.962611	1
chr15	84601007	84623718	ZSCAN2	219	82	284	95	0.435388	0.022107	0.463277	0.0374808	0.579235	1
chr15	84639283	84654290	WDR73	230	81	273	96	0.457256	0.0222123	0.457627	0.0374471	1	1
chr15	84817354	84873479	ALPK3	269	106	234	71	0.534791	0.0222399	0.59887	0.0368402	0.165625	1
chr15	84884348	84975649	SLC28A1	256	94	247	83	0.508946	0.0222903	0.531073	0.0375097	0.675099	1
chr15	84980465	85139142	PDE8A	263	99	240	78	0.522863	0.0222706	0.559322	0.0373169	0.454138	1
chr15	86079618	87031476	AGBL1	38	9	465	166	0.075547	0.0117833	0.051429	0.0166963	0.363263	1
chr15	87859747	88256796	NTRK3	8	0	495	177	0.015905	0.00557829	0	0	0.199658	1
chr15	89316318	89334824	POLG	6	1	497	176	0.011928	0.00484054	0.00565	0.00563388	0.78036	1
chr15	89471405	89496583	RHCG	5	1	498	176	0.00994	0.00442323	0.00565	0.00563388	0.953972	1
chr15	90351437	90362847	ZNF774	6	1	497	176	0.011928	0.00484054	0.00565	0.00563388	0.78036	1
chr15	90388240	90502239	IQGAP1	6	1	497	176	0.011928	0.00484054	0.00565	0.00563388	0.78036	1
chr15	90529921	90645345	CRTC3	6	1	497	176	0.011928	0.00484054	0.00565	0.00563388	0.78036	1
chr15	90620007	90717140	CRTC3-AS1	6	1	497	176	0.011928	0.00484054	0.00565	0.00563388	0.78036	1
chr15	90902375	90922585	MAN2A2	78	34	425	143	0.15507	0.0161395	0.19209	0.0296106	0.305718	1
chr15	90929966	90932569	HDDC3	75	35	428	142	0.149105	0.0158818	0.19774	0.0299377	0.163744	1
chr15	90930178	90954093	UNC45A	92	38	411	139	0.182903	0.0172371	0.214689	0.0308631	0.415746	1
chr15	90954862	90964858	RCCD1	74	25	429	144	0.147117	0.015794	0.147929	0.02731	1	1
chr15	90966036	90994576	PRC1	73	30	430	147	0.145129	0.0157052	0.169492	0.0282007	0.512031	1
chr15	90966367	90988624	PRC1-AS1	73	30	430	147	0.145129	0.0157052	0.169492	0.0282007	0.512031	1
chr15	90998414	91022839	VPS33B	114	36	389	138	0.22664	0.018667	0.206897	0.0307091	0.663814	1
chr15	91853706	92172435	SLCO3A1	36	16	467	161	0.071571	0.0114937	0.090395	0.0215532	0.518206	1
chr15	98111494	98132511	LOC105371010	129	26	374	141	0.256461	0.0194706	0.155689	0.0280558	0.0101728	1
chr15	99971435	100342924	ADAMTS17	19	12	484	165	0.037773	0.00850052	0.067797	0.0188962	0.150588	1
chr16	1088224	1096306	C1QTNF8	28	8	475	169	0.055666	0.0102229	0.045198	0.0156146	0.734014	1
chr16	1153104	1221769	CACNA1H	83	34	420	143	0.16501	0.0165505	0.19209	0.0296106	0.480681	1
chr16	1221649	1226454	TPSG1	55	23	448	154	0.109344	0.0139145	0.129944	0.0252735	0.546812	1
chr16	16149563	16223617	ABCC6	15	4	488	173	0.029821	0.00758408	0.022599	0.0111711	0.813206	1
chr16	18983932	19063942	TMC7	4	1	499	176	0.007952	0.00396023	0.00565	0.00563388	1	1
chr16	19067593	19080095	COQ7	4	1	499	176	0.007952	0.00396023	0.00565	0.00563388	1	1
chr16	19113962	19121629	ITPRIPL2	6	3	497	174	0.011928	0.00484054	0.016949	0.00970227	0.904219	1
chr16	1962056	1964826	RPS2	107	35	396	142	0.212724	0.0182468	0.19774	0.0299377	0.753298	1
chr16	1972051	1982929	TBL3	122	35	381	142	0.242545	0.0191113	0.19774	0.0299377	0.26575	1
chr16	1978915	1984027	NOXO1	110	33	393	144	0.218688	0.0184307	0.186441	0.0292738	0.424745	1
chr16	1984191	1987749	GFER	163	52	340	125	0.324056	0.020868	0.293785	0.0342371	0.515097	1
chr16	1997652	2009821	ZNF598	170	54	333	123	0.337972	0.0210909	0.305085	0.034609	0.479139	1
chr16	21597206	21657471	METTL9	6	0	497	175	0.011928	0.00484054	0	0	0.325755	1
chr16	21639548	21652608	IGSF6	6	0	497	174	0.011928	0.00484054	0	0	0.328122	1
chr16	21663966	21762625	OTOA	6	0	497	177	0.011928	0.00484054	0	0	0.321082	1
chr16	2817235	2821719	PRSS21	1	0	502	177	0.001988	0.00198606	0	0	1	1
chr16	283162	287215	PDIA2	0	1	503	176	0	0	0.00565	0.00563388	0.584596	1
chr16	287438	355226	AXIN1	6	2	497	175	0.011928	0.00484054	0.011299	0.00794449	1	1
chr16	3012921	3014505	CLDN9	9	3	494	174	0.017893	0.00591067	0.016949	0.00970227	1	1
chr16	3022618	3024286	HCFC1R1	10	3	493	174	0.019881	0.00622407	0.016949	0.00970227	1	1
chr16	3024033	3027750	THOC6	10	2	493	172	0.019881	0.00622407	0.011494	0.00808073	0.69699	1
chr16	3027680	3036985	BICDL2	10	2	493	175	0.019881	0.00622407	0.011299	0.00794449	0.678965	1
chr16	3432412	3443504	ZNF597	70	21	433	156	0.139165	0.0154327	0.118644	0.0243059	0.574574	1
chr16	3493482	3496652	C16orf90	11	1	492	173	0.021869	0.00652122	0.005747	0.00573053	0.291004	1
chr16	3500976	3539048	CLUAP1	12	4	491	173	0.023857	0.00680426	0.022599	0.0111711	1	1
chr16	3539031	3577782	NLRC3	61	26	442	151	0.121272	0.0145554	0.146893	0.0266082	0.455166	1
chr16	3543500	3559589	LOC101929732	61	26	442	151	0.121272	0.0145554	0.146893	0.0266082	0.455166	1
chr16	3578234	3581213	LOC105371060	63	25	440	151	0.125249	0.0147586	0.142045	0.0263141	0.659453	1
chr16	3579651	3611639	SLX4	63	26	440	151	0.125249	0.0147586	0.146893	0.0266082	0.545349	1
chr16	3611735	3665472	DNASE1	55	27	448	150	0.109344	0.0139145	0.152542	0.0270251	0.166454	1
chr16	3658035	3717524	TRAP1	61	28	442	149	0.121272	0.0145554	0.158192	0.0274291	0.261442	1
chr16	3725052	3880727	CREBBP	6	6	497	171	0.011928	0.00484054	0.033898	0.0136023	0.1147	1
chr16	401883	412482	DECR2	3	0	500	176	0.005964	0.0034331	0	0	0.71393	1
chr16	425619	523011	RAB11FIP3	0	1	503	176	0	0	0.00565	0.00563388	0.584596	1
chr16	4624824	4690972	MGRN1	21	6	482	171	0.04175	0.00891833	0.033898	0.0136023	0.81321	1
chr16	4696508	4734347	ANKS3	24	5	479	172	0.047714	0.00950435	0.028249	0.0124535	0.375605	1
chr16	4734342	4749396	DNAAF8	23	5	480	172	0.045726	0.00931396	0.028249	0.0124535	0.431558	1
chr16	4745959	4767219	ZNF500	23	5	480	172	0.045726	0.00931396	0.028249	0.0124535	0.431558	1
chr16	53826	57669	SNRNP25	7	6	496	171	0.013917	0.00522331	0.033898	0.0136023	0.17684	1
chr16	55846152	55956031	CES5A	1	1	502	176	0.001988	0.00198606	0.00565	0.00563388	1	1
chr16	56191487	56357444	GNAO1	26	5	477	172	0.05169	0.00987176	0.028249	0.0124535	0.281749	1
chr16	56589526	56591085	MT3	16	4	487	168	0.031809	0.00782477	0.023256	0.0114919	0.756087	1
chr16	56666728	56668065	MT1G	69	27	434	150	0.137177	0.0153397	0.152542	0.0270251	0.704366	1
chr16	56669812	56671129	MT1H	69	28	434	149	0.137177	0.0153397	0.158192	0.0274291	0.573673	1
chr16	56989555	57083520	NLRC5	33	15	470	162	0.065606	0.0110396	0.084746	0.0209336	0.493714	1
chr16	569966	584109	PIGQ	1	0	502	177	0.001988	0.00198606	0	0	1	1
chr16	57152464	57186116	PSME3IP1	35	15	468	162	0.069583	0.011345	0.084746	0.0209336	0.618952	1
chr16	57186135	57240473	RSPRY1	36	12	467	163	0.071571	0.0114937	0.068571	0.0191041	1	1
chr16	57396074	57416063	CCL17	37	8	466	169	0.073559	0.0116397	0.045198	0.0156146	0.258626	1
chr16	57447477	57461270	COQ9	34	5	469	172	0.067594	0.0111937	0.028249	0.0124535	0.0804081	1
chr16	57471920	57487322	DOK4	37	7	466	170	0.073559	0.0116397	0.039548	0.0146492	0.160231	1
chr16	57663996	57689378	ADGRG3	1	1	502	176	0.001988	0.00198606	0.00565	0.00563388	1	1
chr16	57694804	57731805	DRC7	1	0	502	177	0.001988	0.00198606	0	0	1	1
chr16	57735768	57757244	KATNB1	1	0	502	177	0.001988	0.00198606	0	0	1	1
chr16	57758215	57863053	KIFC3	1	0	502	177	0.001988	0.00198606	0	0	1	1
chr16	57882338	57971128	CNGB1	13	5	490	172	0.025845	0.00707487	0.028249	0.0124535	1	1
chr16	58025752	58046901	MMP15	8	1	495	176	0.015905	0.00557829	0.00565	0.00563388	0.519316	1
chr16	58196860	58283836	CCDC113	2	1	501	176	0.003976	0.00280591	0.00565	0.00563388	1	1
chr16	630983	634117	WFIKKN1	1	0	502	177	0.001988	0.00198606	0	0	1	1
chr16	649361	667833	WDR90	2	0	501	177	0.003976	0.00280591	0	0	0.973494	1
chr16	658628	659612	LOC107984861	1	0	502	177	0.001988	0.00198606	0	0	1	1
chr16	668081	674174	RHOT2	1	0	502	177	0.001988	0.00198606	0	0	1	1
chr16	675669	678271	RHBDL1	1	0	502	177	0.001988	0.00198606	0	0	1	1
chr16	680408	682801	STUB1	1	0	502	177	0.001988	0.00198606	0	0	1	1
chr16	681668	684334	JMJD8	1	0	502	177	0.001988	0.00198606	0	0	1	1
chr16	684620	690661	WDR24	1	0	502	177	0.001988	0.00198606	0	0	1	1
chr16	70661202	70686053	MTSS2	9	6	494	171	0.017893	0.00591067	0.033898	0.0136023	0.342408	1
chr16	70687437	70801158	VAC14	10	5	493	172	0.019881	0.00622407	0.028249	0.0124535	0.723046	1
chr16	72665131	72821654	LOC101927978	6	2	497	175	0.011928	0.00484054	0.011299	0.00794449	1	1
chr16	72782883	73891931	ZFHX3	6	2	497	175	0.011928	0.00484054	0.011299	0.00794449	1	1
chr16	729763	740997	CIAO3	22	5	481	172	0.043738	0.00911872	0.028249	0.0124535	0.49407	1
chr16	74447438	74607114	GLG1	1	0	502	177	0.001988	0.00198606	0	0	1	1
chr16	74671853	74700889	MLKL	1	0	502	177	0.001988	0.00198606	0	0	1	1
chr16	75204101	75207161	CTRB2	28	3	475	158	0.055666	0.0102229	0.018634	0.0106575	0.0847149	1
chr16	75228179	75268007	BCAR1	36	7	467	165	0.071571	0.0114937	0.040698	0.0150661	0.211185	1
chr16	75293708	75433503	CFDP1	11	3	492	174	0.021869	0.00652122	0.016949	0.00970227	0.929323	1
chr16	75472040	75495441	CHST6	11	3	492	171	0.021869	0.00652122	0.017241	0.00986802	0.951593	1
chr16	760732	768865	MSLN	3	3	500	174	0.005964	0.0034331	0.016949	0.00970227	0.380597	1
chr16	76277374	76563610	CNTNAP4	217	70	286	107	0.431412	0.0220831	0.39548	0.036752	0.456889	1
chr16	77191188	77202398	MON1B	108	27	395	150	0.214712	0.0183087	0.152542	0.0270251	0.0941694	1
chr16	77199406	77213215	SYCE1L	105	28	398	149	0.208748	0.0181211	0.158192	0.0274291	0.177586	1
chr16	77282126	77435034	ADAMTS18	137	47	366	130	0.272366	0.0198495	0.265537	0.0331941	0.938202	1
chr16	77742617	77821317	LOC107984878	119	30	384	126	0.236581	0.018949	0.192308	0.0315544	0.295852	1
chr16	77788562	77980107	VAT1L	119	30	384	126	0.236581	0.018949	0.192308	0.0315544	0.295852	1
chr16	78022546	78032101	CLEC3A	273	99	230	78	0.542744	0.0222123	0.559322	0.0373169	0.769291	1
chr16	78099652	79212667	WWOX	261	97	242	80	0.518887	0.022278	0.548023	0.0374086	0.561788	1
chr16	788618	798074	CHTF18	32	12	471	165	0.063618	0.0108826	0.067797	0.0188962	0.986662	1
chr16	81779289	81962685	PLCG2	5	1	498	176	0.00994	0.00442323	0.00565	0.00563388	0.953972	1
chr16	83968242	84002776	NECAB2	18	9	485	168	0.035785	0.00828235	0.050847	0.0165126	0.509999	1
chr16	84145264	84178761	DNAAF1	1	0	502	177	0.001988	0.00198606	0	0	1	1
chr16	86530176	86555840	MTHFSD	54	19	449	158	0.107356	0.0138028	0.107345	0.0232673	1	1
chr16	8674615	8784570	ABAT	82	19	421	158	0.163022	0.0164701	0.107345	0.0232673	0.0952032	1
chr16	87326985	87392121	FBXO31	21	7	482	170	0.04175	0.00891833	0.039548	0.0146492	1	1
chr16	87406246	87493024	ZCCHC14	31	13	472	164	0.06163	0.0107226	0.073446	0.019608	0.709915	1
chr16	8849467	8860417	LOC100130283	85	23	418	154	0.168986	0.0167088	0.129944	0.0252735	0.270166	1
chr16	8852940	8869006	CARHSP1	85	23	418	154	0.168986	0.0167088	0.129944	0.0252735	0.270166	1
chr16	88651933	88663153	MVD	2	0	501	176	0.003976	0.00280591	0	0	0.976266	1
chr16	88663371	88687186	SNAI3-AS1	4	0	499	177	0.007952	0.00396023	0	0	0.536256	1
chr16	88677686	88686507	SNAI3	4	0	499	177	0.007952	0.00396023	0	0	0.536256	1
chr16	88706479	88715396	CTU2	2	0	501	177	0.003976	0.00280591	0	0	0.973494	1
chr16	88803787	88809258	CDT1	3	1	500	176	0.005964	0.0034331	0.00565	0.00563388	1	1
chr16	88809337	88811928	APRT	3	1	500	176	0.005964	0.0034331	0.00565	0.00563388	1	1
chr16	88813732	88856966	GALNS	27	8	476	169	0.053678	0.0100492	0.045198	0.0156146	0.809253	1
chr16	88856218	88862678	TRAPPC2L	25	9	478	168	0.049702	0.0096902	0.050847	0.0165126	1	1
chr16	88874856	88977207	CBFA2T3	18	6	485	171	0.035785	0.00828235	0.033898	0.0136023	1	1
chr16	88883513	88887136	LOC101927793	16	3	487	160	0.031809	0.00782477	0.018405	0.0105279	0.5335	1
chr16	8892095	8963912	USP7	63	24	440	153	0.125249	0.0147586	0.135593	0.025733	0.823108	1
chr16	89093845	89160556	ACSF3	65	15	438	162	0.129225	0.0149569	0.084746	0.0209336	0.148735	1
chr16	89171746	89195492	CDH15	51	11	452	148	0.101392	0.0134587	0.069182	0.0201247	0.289605	1
chr16	89202110	89237141	ZNF778	51	12	452	165	0.101392	0.0134587	0.067797	0.0188962	0.239948	1
chr16	89267617	89490561	ANKRD11	50	12	453	165	0.099404	0.0133408	0.067797	0.0188962	0.269346	1
chr16	89575756	89597246	CPNE7	0	1	503	174	0	0	0.005714	0.00569779	0.580145	1
chr16	89613306	89641540	DPEP1	4	1	499	176	0.007952	0.00396023	0.00565	0.00563388	1	1
chr16	89644433	89657708	CHMP1A	3	2	500	175	0.005964	0.0034331	0.011299	0.00794449	0.839068	1
chr16	89686610	89696354	CDK10	2	1	501	176	0.003976	0.00280591	0.00565	0.00563388	1	1
chr16	89707131	89721231	VPS9D1	0	1	503	176	0	0	0.00565	0.00563388	0.584596	1
chr16	89720366	89740925	ZNF276	223	84	280	93	0.44334	0.0221503	0.474576	0.0375337	0.528422	1
chr16	89737547	89816647	FANCA	61	35	442	142	0.121272	0.0145554	0.19774	0.0299377	0.0169714	1
chr16	89828473	89871319	SPIRE2	59	35	444	142	0.117296	0.0143471	0.19774	0.0299377	0.0110761	1
chr16	89846855	89854277	LOC105371419	58	32	445	144	0.115308	0.014241	0.181818	0.0290728	0.0348128	1
chr16	89873590	89911384	TCF25	64	38	439	139	0.127237	0.0148584	0.214689	0.0308631	0.00736112	1
chr16	89948753	89968060	DEF8	49	22	454	155	0.097416	0.0132213	0.124294	0.0247981	0.38822	1
chr16	89969773	89972496	CENPBD1P	48	25	455	152	0.095427	0.0131001	0.141243	0.0261777	0.120584	1
chr16	90004869	90019890	DBNDD1	46	26	457	151	0.091451	0.0128524	0.146893	0.0266082	0.0548889	1
chr16	90019627	90044960	GAS8	48	24	455	153	0.095427	0.0131001	0.135593	0.025733	0.176477	1
chr16	90028906	90029901	GAS8-AS1	46	24	457	153	0.091451	0.0128524	0.135593	0.025733	0.128933	1
chr17	1003517	1229722	ABR	58	24	445	152	0.115308	0.014241	0.136364	0.0258678	0.546222	1
chr17	10628525	10678347	MYH3	1	0	502	177	0.001988	0.00198606	0	0	1	1
chr17	12665888	12768949	MYOCD	22	6	481	171	0.043738	0.00911872	0.033898	0.0136023	0.728822	1
chr17	12671860	12706135	MYOCD-AS1	14	5	489	165	0.027833	0.00733443	0.029412	0.0129585	1	1
chr17	12760132	12790284	ARHGAP44-AS1	7	1	496	176	0.013917	0.00522331	0.00565	0.00563388	0.636921	1
chr17	12991610	13018027	ELAC2	5	0	498	177	0.00994	0.00442323	0	0	0.412292	1
chr17	13494030	13601929	HS3ST3A1	137	60	366	117	0.272366	0.0198495	0.338983	0.0355802	0.113184	1
chr17	14069502	14208677	COX10	69	27	434	150	0.137177	0.0153397	0.152542	0.0270251	0.704366	1
chr17	142787	181650	DOC2B	75	22	428	139	0.149105	0.0158818	0.136646	0.0270695	0.793787	1
chr17	1633856	1645732	SCARF1	46	5	457	157	0.091451	0.0128524	0.030864	0.0135882	0.0187421	1
chr17	1646148	1650077	RILP	46	16	457	161	0.091451	0.0128524	0.090395	0.0215532	1	1
chr17	1650627	1684880	PRPF8	50	17	453	160	0.099404	0.0133408	0.096045	0.0221475	1	1
chr17	19737982	19748390	ALDH3A1	1	0	502	177	0.001988	0.00198606	0	0	1	1
chr17	212387	352807	RPH3AL	243	79	260	98	0.483101	0.0222812	0.446328	0.0373651	0.450116	1
chr17	2593208	2685617	PAFAH1B1	3	4	500	173	0.005964	0.0034331	0.022599	0.0111711	0.146273	1
chr17	3510500	3557812	TRPV3	5	6	498	171	0.00994	0.00442323	0.033898	0.0136023	0.0677528	1
chr17	35350303	35373621	SLFN11	28	10	475	167	0.055666	0.0102229	0.056497	0.0173539	1	1
chr17	35435094	35451103	SLFN13	32	10	471	167	0.063618	0.0108826	0.056497	0.0173539	0.875274	1
chr17	35574793	35578571	PEX12	15	7	488	170	0.029821	0.00758408	0.039548	0.0146492	0.702408	1
chr17	35744509	35753239	GAS2L2	22	9	481	168	0.043738	0.00911872	0.050847	0.0165126	0.856737	1
chr17	35756247	35795707	MMP28	13	9	490	168	0.025845	0.00707487	0.050847	0.0165126	0.170706	1
chr17	35854944	35868891	HEATR9	12	8	491	169	0.023857	0.00680426	0.045198	0.0156146	0.235367	1
chr17	35869027	35884725	LOC105371744	12	8	491	169	0.023857	0.00680426	0.045198	0.0156146	0.235367	1
chr17	35918078	35931821	RDM1	12	8	491	169	0.023857	0.00680426	0.045198	0.0156146	0.235367	1
chr17	35934516	35943713	LYZL6	11	8	492	169	0.021869	0.00652122	0.045198	0.0156146	0.17555	1
chr17	3662891	3696404	P2RX5-TAX1BP3	1	0	502	177	0.001988	0.00198606	0	0	1	1
chr17	3673225	3696155	P2RX5	1	0	502	177	0.001988	0.00198606	0	0	1	1
chr17	3714626	3803766	ITGAE	1	0	502	177	0.001988	0.00198606	0	0	1	1
chr17	38870056	38921770	LASP1	2	0	501	177	0.003976	0.00280591	0	0	0.973494	1
chr17	3896589	3916506	P2RX1	0	1	503	176	0	0	0.00565	0.00563388	0.584596	1
chr17	40121969	40136917	MSL1	16	9	487	168	0.031809	0.00782477	0.050847	0.0165126	0.354755	1
chr17	40140504	40172172	CASC3	16	9	487	167	0.031809	0.00782477	0.051136	0.0166039	0.347547	1
chr17	40287876	40304657	CDC6	16	5	487	151	0.031809	0.00782477	0.032051	0.0141021	1	1
chr17	40309178	40357643	RARA	16	10	487	167	0.031809	0.00782477	0.056497	0.0173539	0.213043	1
chr17	40360650	40364737	GJD3	16	9	487	168	0.031809	0.00782477	0.050847	0.0165126	0.354755	1
chr17	40388523	40417902	TOP2A	16	10	487	167	0.031809	0.00782477	0.056497	0.0173539	0.213043	1
chr17	40475826	40501681	TNS4	51	25	452	152	0.101392	0.0134587	0.141243	0.0261777	0.190684	1
chr17	40553767	40565472	CCR7	11	4	492	169	0.021869	0.00652122	0.023121	0.0114262	1	1
chr17	40654663	40665177	KRT222	9	4	494	170	0.017893	0.00591067	0.022989	0.0113615	0.918945	1
chr17	41717737	41734646	HAP1	29	8	474	169	0.057654	0.0103929	0.045198	0.0156146	0.663043	1
chr17	41754606	41786711	JUP	28	8	475	169	0.055666	0.0102229	0.045198	0.0156146	0.734014	1
chr17	4498879	4539035	SPNS2	50	11	453	166	0.099404	0.0133408	0.062147	0.0181464	0.180599	1
chr17	4538902	4555384	MYBBP1A	68	26	435	151	0.135189	0.0152457	0.146893	0.0266082	0.793783	1
chr17	4556925	4560920	GGT6	14	15	489	162	0.027833	0.00733443	0.084746	0.0209336	0.00264161	1
chr17	4630917	4641678	ALOX15	141	61	362	115	0.280318	0.0200268	0.346591	0.0358711	0.118875	1
chr17	4669772	4704137	PELP1	200	85	303	92	0.397614	0.0218215	0.480226	0.0375529	0.0676669	1
chr17	4710617	4721500	ARRB2	203	84	300	93	0.403579	0.0218754	0.474576	0.0375337	0.119614	1
chr17	508666	714846	VPS53	15	12	488	165	0.029821	0.00758408	0.067797	0.0188962	0.0453355	1
chr17	57834779	57850044	MRPS23	24	6	479	171	0.047714	0.00950435	0.033898	0.0136023	0.577526	1
chr17	6423736	6435121	AIPL1	6	2	497	175	0.011928	0.00484054	0.011299	0.00794449	1	1
chr17	67070442	67245989	HELZ	19	6	484	171	0.037773	0.00850052	0.033898	0.0136023	0.997275	1
chr17	67377279	67697256	PITPNC1	53	13	450	164	0.105368	0.0136897	0.073446	0.019608	0.277385	1
chr17	6797991	6831734	TEKT1	70	26	433	147	0.139165	0.0154327	0.150289	0.0271692	0.813961	1
chr17	7012415	7017524	RNASEK-C17orf49	69	30	434	147	0.137177	0.0153397	0.169492	0.0282007	0.355235	1
chr17	7014780	7017520	C17orf49	69	30	434	147	0.137177	0.0153397	0.169492	0.0282007	0.355235	1
chr17	7015816	7019654	MIR497HG	69	30	434	147	0.137177	0.0153397	0.169492	0.0282007	0.355235	1
chr17	7036013	7040117	SLC16A13	17	1	486	176	0.033797	0.0080573	0.00565	0.00563388	0.0828983	1
chr17	7041619	7044411	SLC16A11	16	0	487	177	0.031809	0.00782477	0	0	0.0346056	1
chr17	7074535	7080307	CLEC10A	4	1	499	176	0.007952	0.00396023	0.00565	0.00563388	1	1
chr17	7312659	7315360	GPS2	2	1	501	176	0.003976	0.00280591	0.00565	0.00563388	1	1
chr17	7315626	7329335	NEURL4	2	1	501	176	0.003976	0.00280591	0.00565	0.00563388	1	1
chr17	73232431	73248959	C17orf80	4	0	499	177	0.007952	0.00396023	0	0	0.536256	1
chr17	73242341	73263778	CPSF4L	4	0	499	177	0.007952	0.00396023	0	0	0.536256	1
chr17	73334382	73644481	SDK2	2	1	501	176	0.003976	0.00280591	0.00565	0.00563388	1	1
chr17	74367504	74372600	GPR142	0	1	503	176	0	0	0.00565	0.00563388	0.584596	1
chr17	74431348	74451658	GPRC5C	1	0	502	177	0.001988	0.00198606	0	0	1	1
chr17	75032569	75065886	KCTD2	29	9	474	168	0.057654	0.0103929	0.050847	0.0165126	0.881684	1
chr17	75038861	75046969	ATP5PD	29	9	474	168	0.057654	0.0103929	0.050847	0.0165126	0.881684	1
chr17	75109967	75130272	ARMC7	29	9	474	168	0.057654	0.0103929	0.050847	0.0165126	0.881684	1
chr17	7668419	7687490	TP53	2	1	501	176	0.003976	0.00280591	0.00565	0.00563388	1	1
chr17	7686069	7703502	WRAP53	4	2	499	175	0.007952	0.00396023	0.011299	0.00794449	1	1
chr17	77088683	77217101	SEC14L1	16	4	487	173	0.031809	0.00782477	0.022599	0.0111711	0.71502	1
chr17	7717742	7833742	DNAH2	38	11	465	166	0.075547	0.0117833	0.062147	0.0181464	0.671598	1
chr17	77957555	78108835	TNRC6C	6	5	497	172	0.011928	0.00484054	0.028249	0.0124535	0.256842	1
chr17	78129296	78142968	TMC8	33	13	470	164	0.065606	0.0110396	0.073446	0.019608	0.854635	1
chr17	78185100	78207702	AFMID	83	39	420	138	0.16501	0.0165505	0.220339	0.0311539	0.124513	1
chr17	782351	792509	MRM3	18	7	485	170	0.035785	0.00828235	0.039548	0.0146492	1	1
chr17	7834215	7854796	KDM6B	25	6	478	171	0.049702	0.0096902	0.033898	0.0136023	0.510909	1
chr17	78423695	78577436	DNAH17	212	70	291	107	0.421471	0.0220172	0.39548	0.036752	0.606588	1
chr17	78484908	78503056	DNAH17-AS1	175	61	328	116	0.347913	0.0212375	0.344633	0.0357219	1	1
chr17	7856683	7885420	NAA38	24	6	479	171	0.047714	0.00950435	0.033898	0.0136023	0.577526	1
chr17	7858001	7862282	CYB5D1	24	6	479	171	0.047714	0.00950435	0.033898	0.0136023	0.577526	1
chr17	78674046	78782273	CYTH1	3	0	500	177	0.005964	0.0034331	0	0	0.71109	1
chr17	78787379	78841439	USP36	2	0	501	177	0.003976	0.00280591	0	0	0.973494	1
chr17	7921857	7930346	KCNAB3	20	5	483	161	0.039761	0.00871233	0.03012	0.0132658	0.739956	1
chr17	7930343	7931999	TRAPPC1	20	6	483	171	0.039761	0.00871233	0.033898	0.0136023	0.902917	1
chr17	7932052	7949920	CNTROB	20	6	483	171	0.039761	0.00871233	0.033898	0.0136023	0.902917	1
chr17	8002613	8020342	GUCY2D	19	6	484	171	0.037773	0.00850052	0.033898	0.0136023	0.997275	1
chr17	8039057	8049134	ALOX15B	65	24	438	153	0.129225	0.0149569	0.135593	0.025733	0.931068	1
chr17	8072634	8087716	ALOX12B	35	16	468	161	0.069583	0.011345	0.090395	0.0215532	0.460353	1
chr17	8079490	8081561	LOC107985075	35	16	468	161	0.069583	0.011345	0.090395	0.0215532	0.460353	1
chr17	8095898	8118916	ALOXE3	128	52	375	125	0.254473	0.0194209	0.293785	0.0342371	0.357283	1
chr17	80991839	81000133	CHMP6	0	1	503	176	0	0	0.00565	0.00563388	0.584596	1
chr17	81035129	81117434	BAIAP2	59	15	444	162	0.117296	0.0143471	0.084746	0.0209336	0.291115	1
chr17	81189593	81222989	CEP131	2	1	501	176	0.003976	0.00280591	0.00565	0.00563388	1	1
chr17	8120588	8126032	HES7	31	7	472	156	0.06163	0.0107226	0.042945	0.0158793	0.48422	1
chr17	8140470	8152404	PER1	23	5	480	172	0.045726	0.00931396	0.028249	0.0124535	0.431558	1
chr17	8172455	8176380	TMEM107	22	5	481	172	0.043738	0.00911872	0.028249	0.0124535	0.49407	1
chr17	8174621	8182812	LOC105371520	22	5	481	172	0.043738	0.00911872	0.028249	0.0124535	0.49407	1
chr17	8224813	8248079	CTC1	19	4	484	173	0.037773	0.00850052	0.022599	0.0111711	0.472284	1
chr17	8247594	8270491	PFAS	115	30	388	147	0.228628	0.0187246	0.169492	0.0282007	0.12226	1
chr17	8287761	8295689	SLC25A35	19	4	484	173	0.037773	0.00850052	0.022599	0.0111711	0.472284	1
chr17	8288668	8290087	RANGRF	19	4	484	173	0.037773	0.00850052	0.022599	0.0111711	0.472284	1
chr17	8310239	8322516	ARHGEF15	17	5	486	172	0.033797	0.0080573	0.028249	0.0124535	0.910933	1
chr17	9021508	9244000	NTN1	10	3	493	172	0.019881	0.00622407	0.017143	0.00981227	1	1
chr17	9237153	9239707	LOC105371532	10	3	493	172	0.019881	0.00622407	0.017143	0.00981227	1	1
chr17	9643491	9729687	USP43	4	4	499	173	0.007952	0.00396023	0.022599	0.0111711	0.250544	1
chr17	9771436	9791592	DHRS7C	73	32	430	145	0.145129	0.0157052	0.180791	0.0289267	0.31329	1
chr17	997127	1003671	TIMM22	1	1	502	176	0.001988	0.00198606	0.00565	0.00563388	1	1
chr18	12446510	12662091	SPIRE1	1	1	502	176	0.001988	0.00198606	0.00565	0.00563388	1	1
chr18	12658736	12725740	PSMG2	1	1	502	175	0.001988	0.00198606	0.005682	0.00566574	1	1
chr18	13726643	13764556	RNMT	25	1	478	176	0.049702	0.0096902	0.00565	0.00563388	0.0163647	1
chr18	214346	268047	THOC1	1	1	502	176	0.001988	0.00198606	0.00565	0.00563388	1	1
chr18	26454908	26657473	KCTD1	35	9	468	168	0.069583	0.011345	0.050847	0.0165126	0.487815	1
chr18	26852036	26865803	AQP4	115	43	388	134	0.228628	0.0187246	0.242938	0.0322349	0.776236	1
chr18	26865306	26935946	AQP4-AS1	5	1	498	176	0.00994	0.00442323	0.00565	0.00563388	0.953972	1
chr18	26906479	27185364	CHST9	5	1	498	176	0.00994	0.00442323	0.00565	0.00563388	0.953972	1
chr18	316735	500701	COLEC12	22	5	481	172	0.043738	0.00911872	0.028249	0.0124535	0.49407	1
chr18	46104383	46128333	HAUS1	1	0	502	172	0.001988	0.00198606	0	0	1	1
chr18	46476959	46657220	LOXHD1	148	53	355	124	0.294235	0.0203186	0.299435	0.0344262	0.972364	1
chr18	46667819	46757053	ST8SIA5	36	11	467	166	0.071571	0.0114937	0.062147	0.0181464	0.800397	1
chr18	46803216	46920167	PIAS2	20	2	483	173	0.039761	0.00871233	0.011429	0.00803506	0.115411	1
chr18	46917548	47104795	KATNAL2	23	6	480	171	0.045726	0.00931396	0.033898	0.0136023	0.650184	1
chr18	47032525	47035621	ELOA2	20	3	483	174	0.039761	0.00871233	0.016949	0.00970227	0.229282	1
chr18	47076098	47100870	LOC105372098	21	3	482	174	0.04175	0.00891833	0.016949	0.00970227	0.193232	1
chr18	47107408	47150520	HDHD2	21	3	482	174	0.04175	0.00891833	0.016949	0.00970227	0.193232	1
chr18	48539029	48863217	CTIF	41	21	462	156	0.081511	0.0122	0.118644	0.0243059	0.185425	1
chr18	48670598	48670668	MIR4743	16	8	487	169	0.031809	0.00782477	0.045198	0.0156146	0.552897	1
chr18	50266880	50281767	MBD1	9	0	494	177	0.017893	0.00591067	0	0	0.158795	1
chr18	50282341	50288303	CXXC1	9	1	494	176	0.017893	0.00591067	0.00565	0.00563388	0.423265	1
chr18	50795128	50825413	MRO	4	0	499	177	0.007952	0.00396023	0	0	0.536256	1
chr18	52340170	53535899	DCC	53	16	450	161	0.105368	0.0136897	0.090395	0.0215532	0.672546	1
chr18	56651357	57029798	WDR7	16	3	487	169	0.031809	0.00782477	0.017442	0.0099819	0.473736	1
chr18	57630329	57669283	LOC100505549	1	0	502	177	0.001988	0.00198606	0	0	1	1
chr18	57646424	57803822	ATP8B1	1	0	502	177	0.001988	0.00198606	0	0	1	1
chr18	59295400	59318649	CPLX4	7	0	496	169	0.013917	0.00522331	0	0	0.26969	1
chr18	61333428	61555779	CDH20	90	32	413	145	0.178926	0.0170901	0.180791	0.0289267	1	1
chr18	62041162	62187118	PIGN	240	70	263	107	0.477137	0.0222706	0.39548	0.036752	0.073731	1
chr18	62187253	62310249	RELCH	237	66	266	111	0.471173	0.0222568	0.372881	0.0363474	0.0296375	1
chr18	62325308	62391288	TNFRSF11A	263	98	240	79	0.522863	0.0222706	0.553672	0.0373651	0.536012	1
chr18	62523023	62586729	ZCCHC2	331	118	172	59	0.658052	0.0211508	0.666667	0.0354329	0.907753	1
chr18	62715539	62980433	PHLPP1	107	32	396	145	0.212724	0.0182468	0.180791	0.0289267	0.425046	1
chr18	67506585	67516720	DSEL	2	0	501	177	0.003976	0.00280591	0	0	0.973494	1
chr18	68715214	69214350	CCDC102B	14	3	489	174	0.027833	0.00733443	0.016949	0.00970227	0.604605	1
chr18	69400886	69849087	DOK6	8	0	495	177	0.015905	0.00557829	0	0	0.199658	1
chr18	69853272	69962086	CD226	7	0	496	177	0.013917	0.00522331	0	0	0.252339	1
chr18	70003029	70205726	RTTN	14	9	489	168	0.027833	0.00733443	0.050847	0.0165126	0.224363	1
chr18	74496361	74523454	CNDP2	27	6	476	171	0.053678	0.0100492	0.033898	0.0136023	0.39538	1
chr18	75210795	75289944	TSHZ1	56	19	447	158	0.111332	0.0140248	0.107345	0.0232673	0.99509	1
chr18	7567314	8406859	PTPRM	19	6	484	171	0.037773	0.00850052	0.033898	0.0136023	0.997275	1
chr18	76822548	76972901	ZNF236	26	6	477	171	0.05169	0.00987176	0.033898	0.0136023	0.450254	1
chr18	76978831	77133708	MBP	39	7	464	170	0.077535	0.0119245	0.039548	0.0146492	0.119529	1
chr18	78979816	78998969	SALL3	54	21	449	156	0.107356	0.0138028	0.118644	0.0243059	0.784981	1
chr18	79395928	79529323	NFATC1	140	62	363	115	0.27833	0.0199832	0.350282	0.0358579	0.0879952	1
chr18	79519608	79527402	LOC102723506	46	18	457	157	0.091451	0.0128524	0.102857	0.022963	0.768441	1
chr18	79679801	79756625	CTDP1	150	56	353	121	0.298211	0.0203977	0.316384	0.0349564	0.720769	1
chr18	9102640	9134341	NDUFV2	10	2	493	171	0.019881	0.00622407	0.011561	0.00812736	0.703103	1
chr18	9121263	9136720	NDUFV2-AS1	10	2	493	171	0.019881	0.00622407	0.011561	0.00812736	0.703103	1
chr18	9136765	9285985	ANKRD12	10	2	493	175	0.019881	0.00622407	0.011299	0.00794449	0.678965	1
chr18	9546792	9615273	PPP4R1	83	24	420	152	0.16501	0.0165505	0.136364	0.0258678	0.436826	1
chr19	1000417	1009748	GRIN3B	34	6	469	166	0.067594	0.0111937	0.034884	0.0139907	0.167154	1
chr19	10092336	10106407	ANGPTL6	2	2	501	175	0.003976	0.00280591	0.011299	0.00794449	0.600024	1
chr19	1009649	1021142	TMEM259	24	3	479	174	0.047714	0.00950435	0.016949	0.00970227	0.114341	1
chr19	10106221	10112012	PPAN	1	0	502	177	0.001988	0.00198606	0	0	1	1
chr19	10106360	10115372	PPAN-P2RY11	1	0	502	177	0.001988	0.00198606	0	0	1	1
chr19	10111691	10115372	P2RY11	1	0	502	177	0.001988	0.00198606	0	0	1	1
chr19	10115012	10119899	EIF3G	1	0	502	175	0.001988	0.00198606	0	0	1	1
chr19	10133344	10194953	DNMT1	5	0	498	177	0.00994	0.00442323	0	0	0.412292	1
chr19	10251949	10260055	MRPL4	4	1	499	176	0.007952	0.00396023	0.00565	0.00563388	1	1
chr19	1026606	1039065	CNN2	35	6	468	161	0.069583	0.011345	0.035928	0.0144017	0.165783	1
chr19	10310043	10316015	FDX2	33	17	470	160	0.065606	0.0110396	0.096045	0.0221475	0.243204	1
chr19	10316210	10333529	RAVER1	33	17	470	160	0.065606	0.0110396	0.096045	0.0221475	0.243204	1
chr19	10333774	10339624	ICAM3	5	1	498	176	0.00994	0.00442323	0.00565	0.00563388	0.953972	1
chr19	10350526	10380572	TYK2	5	0	498	177	0.00994	0.00442323	0	0	0.412292	1
chr19	1040105	1065572	ABCA7	40	11	463	166	0.079523	0.0120634	0.062147	0.0181464	0.555893	1
chr19	10416771	10469631	PDE4A	4	0	499	177	0.007952	0.00396023	0	0	0.536256	1
chr19	10512740	10517965	S1PR5	4	1	499	176	0.007952	0.00396023	0.00565	0.00563388	1	1
chr19	1065957	1086628	ARHGAP45	42	9	461	168	0.083499	0.0123345	0.050847	0.0165126	0.210365	1
chr19	1086572	1095387	POLR2E	35	9	468	168	0.069583	0.011345	0.050847	0.0165126	0.487815	1
chr19	11199293	11262524	DOCK6	0	1	503	176	0	0	0.00565	0.00563388	0.584596	1
chr19	11203626	11216168	LOC105372273	0	1	503	176	0	0	0.00565	0.00563388	0.584596	1
chr19	11296142	11326996	TSPAN16	7	3	496	174	0.013917	0.00522331	0.016949	0.00970227	1	1
chr19	11394058	11419314	RGL3	10	5	493	172	0.019881	0.00622407	0.028249	0.0124535	0.723046	1
chr19	11420603	11435782	ODAD3	10	5	493	172	0.019881	0.00622407	0.028249	0.0124535	0.723046	1
chr19	11435288	11450968	PRKCSH	11	5	492	172	0.021869	0.00652122	0.028249	0.0124535	0.846709	1
chr19	11887771	11980222	ZNF69	22	7	481	170	0.043738	0.00911872	0.039548	0.0146492	0.983254	1
chr19	1354957	1378429	PWWP3A	9	6	494	171	0.017893	0.00591067	0.033898	0.0136023	0.342408	1
chr19	17747742	17788562	FCHO1	28	6	475	164	0.055666	0.0102229	0.035294	0.0141522	0.397586	1
chr19	29698884	29715789	C19orf12	0	1	503	176	0	0	0.00565	0.00563388	0.584596	1
chr19	29811989	29824312	CCNE1	0	4	503	173	0	0	0.022599	0.0111711	0.00495311	1
chr19	305571	344796	MIER2	2	4	501	173	0.003976	0.00280591	0.022599	0.0111711	0.0700923	1
chr19	32581188	32587453	PDCD5	4	1	499	159	0.007952	0.00396023	0.00625	0.00623044	1	1
chr19	32597004	32675180	ANKRD27	29	7	474	170	0.057654	0.0103929	0.039548	0.0146492	0.465335	1
chr19	32691361	32713792	NUDT19	7	0	496	177	0.013917	0.00522331	0	0	0.252339	1
chr19	32830509	32870957	SLC7A9	154	52	349	125	0.306163	0.0205504	0.293785	0.0342371	0.831236	1
chr19	32875923	32972024	CEP89	142	51	361	126	0.282306	0.0200699	0.288136	0.0340417	0.959305	1
chr19	32972210	32978229	FAAP24	142	56	361	121	0.282306	0.0200699	0.316384	0.0349564	0.445986	1
chr19	33081166	33130542	GPATCH1	447	163	56	14	0.888668	0.0140248	0.920904	0.0202861	0.284612	1
chr19	33132096	33175799	WDR88	452	162	51	15	0.898608	0.0134587	0.915254	0.0209336	0.620046	1
chr19	33194328	33208864	LRP3	406	149	97	27	0.807157	0.0175913	0.846591	0.0271648	0.292756	1
chr19	33208662	33225850	SLC7A10	397	147	106	30	0.789264	0.0181843	0.830508	0.0282007	0.284357	1
chr19	33373707	33382686	CEBPG	30	10	473	167	0.059642	0.0105594	0.056497	0.0173539	1	1
chr19	33386948	33521791	PEPD	17	6	486	165	0.033797	0.0080573	0.035088	0.014071	1	1
chr19	34254552	34355566	GARRE1	24	5	479	172	0.047714	0.00950435	0.028249	0.0124535	0.375605	1
chr19	34541690	34677159	ZNF807P	16	7	487	168	0.031809	0.00782477	0.04	0.0148131	0.784743	1
chr19	34576727	34677159	SCGB1B2P	16	7	487	168	0.031809	0.00782477	0.04	0.0148131	0.784743	1
chr19	34585527	34677159	SCGB2B2	16	7	487	168	0.031809	0.00782477	0.04	0.0148131	0.784743	1
chr19	34758071	34773215	ZNF599	11	5	492	165	0.021869	0.00652122	0.029412	0.0129585	0.789516	1
chr19	34923793	34945172	ZNF30	10	2	493	160	0.019881	0.00622407	0.012346	0.00867577	0.7739	1
chr19	35154733	35169881	FXYD5	53	22	450	155	0.105368	0.0136897	0.124294	0.0247981	0.581071	1
chr19	35329185	35347361	CD22	24	4	479	173	0.047714	0.00950435	0.022599	0.0111711	0.220062	1
chr19	361745	376693	THEG	40	9	463	159	0.079523	0.0120634	0.053571	0.0173722	0.343074	1
chr19	38303556	38315976	YIF1B	1	0	502	177	0.001988	0.00198606	0	0	1	1
chr19	38335828	38370943	CATSPERG	1	0	502	177	0.001988	0.00198606	0	0	1	1
chr19	38384265	38388603	GGN	1	0	502	177	0.001988	0.00198606	0	0	1	1
chr19	38587639	38617953	MAP4K1	3	0	500	177	0.005964	0.0034331	0	0	0.71109	1
chr19	38647647	38731589	ACTN4	1	0	502	177	0.001988	0.00198606	0	0	1	1
chr19	38701922	38728309	LOC107985291	1	0	502	177	0.001988	0.00198606	0	0	1	1
chr19	38878553	38899733	SIRT2	10	3	493	174	0.019881	0.00622407	0.016949	0.00970227	1	1
chr19	38899501	38908894	NFKBIB	10	3	493	174	0.019881	0.00622407	0.016949	0.00970227	1	1
chr19	38908169	38914371	CCER2	2	0	501	177	0.003976	0.00280591	0	0	0.973494	1
chr19	38915264	38930763	SARS2	2	1	501	176	0.003976	0.00280591	0.00565	0.00563388	1	1
chr19	39196962	39201884	NCCRP1	5	0	498	177	0.00994	0.00442323	0	0	0.412292	1
chr19	39202823	39204263	SYCN	12	2	491	175	0.023857	0.00680426	0.011299	0.00794449	0.481342	1
chr19	39328357	39336043	GMFG	20	2	483	175	0.039761	0.00871233	0.011299	0.00794449	0.111012	1
chr19	39971148	39981764	PSMC4	12	10	491	167	0.023857	0.00680426	0.056497	0.0173539	0.0623396	1
chr19	40222206	40227111	CCNP	2	1	501	176	0.003976	0.00280591	0.00565	0.00563388	1	1
chr19	40230315	40285531	AKT2	2	1	501	176	0.003976	0.00280591	0.00565	0.00563388	1	1
chr19	40292741	40348527	C19orf47	2	1	501	176	0.003976	0.00280591	0.00565	0.00563388	1	1
chr19	40379269	40390865	HIPK4	10	4	493	173	0.019881	0.00622407	0.022599	0.0111711	1	1
chr19	40393760	40414718	PRX	10	4	493	173	0.019881	0.00622407	0.022599	0.0111711	1	1
chr19	40421587	40425992	SERTAD1	8	4	495	173	0.015905	0.00557829	0.022599	0.0111711	0.802674	1
chr19	40447766	40465745	BLVRB	7	3	496	174	0.013917	0.00522331	0.016949	0.00970227	1	1
chr19	405433	409147	C2CD4C	22	5	481	161	0.043738	0.00911872	0.03012	0.0132658	0.585344	1
chr19	40691528	40716886	COQ8B	39	13	464	164	0.077535	0.0119245	0.073446	0.019608	0.990739	1
chr19	40740854	40751372	C19orf54	34	8	469	168	0.067594	0.0111937	0.045455	0.0157012	0.385581	1
chr19	40775535	40796944	MIA-RAB4B	26	5	477	172	0.05169	0.00987176	0.028249	0.0124535	0.281749	1
chr19	40778217	40808441	RAB4B-EGLN2	26	5	477	172	0.05169	0.00987176	0.028249	0.0124535	0.281749	1
chr19	40778245	40796942	RAB4B	26	4	477	173	0.05169	0.00987176	0.022599	0.0111711	0.159087	1
chr19	40799189	40808434	EGLN2	21	5	482	172	0.04175	0.00891833	0.028249	0.0124535	0.563455	1
chr19	416587	461033	SHC2	20	3	483	174	0.039761	0.00871233	0.016949	0.00970227	0.229282	1
chr19	44632229	44725208	CEACAM16-AS1	15	6	488	171	0.029821	0.00758408	0.033898	0.0136023	0.986367	1
chr19	44665858	44684355	CEACAM19	15	6	488	171	0.029821	0.00758408	0.033898	0.0136023	0.986367	1
chr19	44777853	44800652	CBLC	25	13	478	164	0.049702	0.0096902	0.073446	0.019608	0.320901	1
chr19	45001447	45038194	RELB	15	11	488	166	0.029821	0.00758408	0.062147	0.0181464	0.0889462	1
chr19	45075625	45091518	GEMIN7	139	49	364	128	0.276342	0.0199391	0.276836	0.0336313	1	1
chr19	45085327	45090391	GEMIN7-AS1	139	49	364	128	0.276342	0.0199391	0.276836	0.0336313	1	1
chr19	45093171	45147286	PPP1R37	123	31	380	144	0.244533	0.0191643	0.177143	0.0288606	0.0839976	1
chr19	45162931	45179266	TRAPPC6A	116	34	387	143	0.230616	0.0187816	0.19209	0.0296106	0.338182	1
chr19	45178782	45202715	BLOC1S3	117	18	386	141	0.232604	0.018838	0.113208	0.0251276	0.00166538	1
chr19	45212368	45245407	EXOC3L2	20	5	483	172	0.039761	0.00871233	0.028249	0.0124535	0.639909	1
chr19	46078511	46215362	IGFL2	20	6	483	171	0.039761	0.00871233	0.033898	0.0136023	0.902917	1
chr19	46119776	46127101	IGFL3	20	6	483	171	0.039761	0.00871233	0.033898	0.0136023	0.902917	1
chr19	46297040	46343433	HIF3A	40	7	463	170	0.079523	0.0120634	0.039548	0.0146492	0.10289	1
chr19	46347067	46390975	PPP5C	44	9	459	168	0.087475	0.0125974	0.050847	0.0165126	0.161402	1
chr19	46491189	46495867	PNMA8B	25	3	478	174	0.049702	0.0096902	0.016949	0.00970227	0.0956738	1
chr19	46518677	46600916	PPP5D1P	29	3	474	174	0.057654	0.0103929	0.016949	0.00970227	0.0462528	1
chr19	46860995	47005077	ARHGAP35	14	3	489	174	0.027833	0.00733443	0.016949	0.00970227	0.604605	1
chr19	47220820	47232998	BBC3	41	14	462	163	0.081511	0.0122	0.079096	0.0202861	1	1
chr19	47309859	47322066	C5AR1	25	3	478	174	0.049702	0.0096902	0.016949	0.00970227	0.0956738	1
chr19	47349313	47382704	DHX34	31	14	472	163	0.06163	0.0107226	0.079096	0.0202861	0.529902	1
chr19	47475139	47486792	KPTN	7	4	496	173	0.013917	0.00522331	0.022599	0.0111711	0.659122	1
chr19	47520683	47573248	ZNF541	7	4	496	173	0.013917	0.00522331	0.022599	0.0111711	0.659122	1
chr19	47608194	47703277	BICRA	1	1	502	176	0.001988	0.00198606	0.00565	0.00563388	1	1
chr19	47713420	47743134	EHD2	139	54	364	123	0.276342	0.0199391	0.305085	0.034609	0.527025	1
chr19	47745544	47757058	NOP53	116	46	387	131	0.230616	0.0187816	0.259887	0.0329651	0.494209	1
chr19	47870465	47886315	SULT2A1	151	62	352	115	0.300199	0.0204366	0.350282	0.0358579	0.253715	1
chr19	4867612	4915469	ARRDC5	1	0	502	177	0.001988	0.00198606	0	0	1	1
chr19	48837090	48868622	PLEKHA4	144	45	359	132	0.286282	0.0201547	0.254237	0.032729	0.470941	1
chr19	48880965	48898744	TULP2	132	60	371	117	0.262425	0.0196165	0.338983	0.0355802	0.064462	1
chr19	48900310	48923372	NUCB1	132	58	371	119	0.262425	0.0196165	0.327684	0.0352799	0.117176	1
chr19	49085449	49108606	SNRNP70	6	1	497	176	0.011928	0.00484054	0.00565	0.00563388	0.78036	1
chr19	49119387	49151030	PPFIA3	22	3	481	154	0.043738	0.00911872	0.019108	0.0109262	0.241277	1
chr19	49157790	49211841	TRPM4	19	4	484	173	0.037773	0.00850052	0.022599	0.0111711	0.472284	1
chr19	496484	505343	MADCAM1	27	2	476	156	0.053678	0.0100492	0.012658	0.00889381	0.0484453	1
chr19	50152546	50163281	IZUMO2	23	17	480	160	0.045726	0.00931396	0.096045	0.0221475	0.0237388	1
chr19	50203620	50310540	MYH14	69	33	434	144	0.137177	0.0153397	0.186441	0.0292738	0.145314	1
chr19	50432890	50466321	MYBPC2	4	3	499	174	0.007952	0.00396023	0.016949	0.00970227	0.557213	1
chr19	50476481	50505905	EMC10	4	1	499	176	0.007952	0.00396023	0.00565	0.00563388	1	1
chr19	50505996	50511204	JOSD2	4	1	499	175	0.007952	0.00396023	0.005682	0.00566574	1	1
chr19	50511598	50514684	ASPDH	4	1	499	170	0.007952	0.00396023	0.005848	0.00583085	1	1
chr19	50516890	50568435	LRRC4B	11	2	492	159	0.021869	0.00652122	0.012422	0.00872908	0.669963	1
chr19	50659253	50719802	SHANK1	37	9	466	167	0.073559	0.0116397	0.051136	0.0166039	0.398377	1
chr19	51517817	51531803	SIGLEC6	30	14	473	163	0.059642	0.0105594	0.079096	0.0202861	0.467089	1
chr19	51610958	51630428	SIGLEC5	22	14	481	163	0.043738	0.00911872	0.079096	0.0202861	0.107025	1
chr19	51685361	51693456	SPACA6-AS1	17	7	486	170	0.033797	0.0080573	0.039548	0.0146492	0.904642	1
chr19	51685593	51713157	SPACA6	17	7	486	170	0.033797	0.0080573	0.039548	0.0146492	0.904642	1
chr19	51713110	51723991	HAS1	27	7	476	170	0.053678	0.0100492	0.039548	0.0146492	0.588273	1
chr19	51888023	51900464	ZNF649-AS1	14	9	489	168	0.027833	0.00733443	0.050847	0.0165126	0.224363	1
chr19	51889233	51905017	ZNF649	14	9	489	168	0.027833	0.00733443	0.050847	0.0165126	0.224363	1
chr19	52013322	52028379	ZNF614	38	10	465	167	0.075547	0.0117833	0.056497	0.0173539	0.496251	1
chr19	52336241	52367778	ZNF610	4	1	499	176	0.007952	0.00396023	0.00565	0.00563388	1	1
chr19	52392750	52418408	ZNF528	8	4	495	172	0.015905	0.00557829	0.022727	0.0112337	0.795696	1
chr19	52570283	52627269	ZNF701	6	1	497	176	0.011928	0.00484054	0.00565	0.00563388	0.78036	1
chr19	52612375	52690496	ZNF83	6	1	497	176	0.011928	0.00484054	0.00565	0.00563388	0.78036	1
chr19	52650445	52690496	LOC122539214	5	0	498	158	0.00994	0.00442323	0	0	0.464348	1
chr19	54040823	54063966	VSTM1	56	18	447	159	0.111332	0.0140248	0.101695	0.0227183	0.830721	1
chr19	54160093	54173218	TMC4	13	10	490	167	0.025845	0.00707487	0.056497	0.0173539	0.0894224	1
chr19	54273810	54281110	LILRB2	7	1	496	176	0.013917	0.00522331	0.00565	0.00563388	0.636921	1
chr19	544051	549922	GZMM	111	43	392	134	0.220676	0.0184907	0.242938	0.0322349	0.61412	1
chr19	5455415	5456856	ZNRF4	65	20	438	155	0.129225	0.0149569	0.114286	0.0240505	0.702813	1
chr19	54593630	54602381	LILRA1	39	17	464	160	0.077535	0.0119245	0.096045	0.0221475	0.54086	1
chr19	54616320	54638022	LILRB1	33	14	470	162	0.065606	0.0110396	0.079545	0.0203963	0.649444	1
chr19	55576772	55580848	ZNF579	77	35	426	134	0.153082	0.0160546	0.207101	0.0311714	0.130796	1
chr19	55647398	55653161	CCDC106	29	12	474	165	0.057654	0.0103929	0.067797	0.0188962	0.761141	1
chr19	55654130	55674716	U2AF2	30	13	473	164	0.059642	0.0105594	0.073446	0.019608	0.638754	1
chr19	55675224	55709533	EPN1	33	15	470	162	0.065606	0.0110396	0.084746	0.0209336	0.493714	1
chr19	55708436	55738402	NLRP9	32	14	471	163	0.063618	0.0108826	0.079096	0.0202861	0.595281	1
chr19	55785397	55836575	NLRP11	9	4	494	173	0.017893	0.00591067	0.022599	0.0111711	0.940896	1
chr19	55836538	55881855	NLRP4	24	8	479	169	0.047714	0.00950435	0.045198	0.0156146	1	1
chr19	5586991	5622846	SAFB2	26	10	477	167	0.05169	0.00987176	0.056497	0.0173539	0.959716	1
chr19	55947830	55988629	NLRP8	1	0	502	177	0.001988	0.00198606	0	0	1	1
chr19	56176006	56185775	GALP	9	3	494	174	0.017893	0.00591067	0.016949	0.00970227	1	1
chr19	567431	572148	BSG-AS1	69	22	434	152	0.137177	0.0153397	0.126437	0.0251947	0.818801	1
chr19	5678420	5680516	MICOS13	24	9	479	168	0.047714	0.00950435	0.050847	0.0165126	1	1
chr19	5691832	5720452	LONP1	29	11	474	166	0.057654	0.0103929	0.062147	0.0181464	0.973856	1
chr19	571281	583493	BSG	69	22	434	152	0.137177	0.0153397	0.126437	0.0251947	0.818801	1
chr19	5720154	5778734	CATSPERD	23	12	480	165	0.045726	0.00931396	0.067797	0.0188962	0.344557	1
chr19	5785134	5791210	DUS3L	20	10	483	167	0.039761	0.00871233	0.056497	0.0173539	0.471697	1
chr19	58183059	58213562	ZNF274	14	9	489	168	0.027833	0.00733443	0.050847	0.0165126	0.224363	1
chr19	58228592	58277497	ZNF544	2	1	501	176	0.003976	0.00280591	0.00565	0.00563388	1	1
chr19	58257271	58278791	ZNF8-DT	2	1	501	176	0.003976	0.00280591	0.00565	0.00563388	1	1
chr19	5978401	6020363	RANBP3-DT	1	0	502	177	0.001988	0.00198606	0	0	1	1
chr19	5993162	6110601	RFX2	1	0	502	177	0.001988	0.00198606	0	0	1	1
chr19	6125424	6199571	LOC105372255	9	4	494	173	0.017893	0.00591067	0.022599	0.0111711	0.940896	1
chr19	6135631	6193102	ACSBG2	9	4	494	173	0.017893	0.00591067	0.022599	0.0111711	0.940896	1
chr19	617219	633557	POLRMT	168	52	335	124	0.333996	0.0210293	0.295455	0.0343909	0.39712	1
chr19	6210379	6279975	MLLT1	25	11	478	166	0.049702	0.0096902	0.062147	0.0181464	0.659351	1
chr19	6361529	6370242	CLPP	35	12	468	155	0.069583	0.011345	0.071856	0.0199839	1	1
chr19	6379567	6393186	GTF2F1	86	31	417	146	0.170974	0.0167867	0.175141	0.0285691	0.991578	1
chr19	6413100	6424811	KHSRP	13	4	490	173	0.025845	0.00707487	0.022599	0.0111711	1	1
chr19	6426035	6436267	SLC25A41	13	4	490	173	0.025845	0.00707487	0.022599	0.0111711	1	1
chr19	6467202	6481798	DENND1C	25	11	478	166	0.049702	0.0096902	0.062147	0.0181464	0.659351	1
chr19	647524	663214	RNF126	61	13	442	164	0.121272	0.0145554	0.073446	0.019608	0.105889	1
chr19	6772706	6857366	VAV1	70	25	433	152	0.139165	0.0154327	0.141243	0.0261777	1	1
chr19	685544	695452	PRSS57	32	7	471	170	0.063618	0.0108826	0.039548	0.0146492	0.318962	1
chr19	7514351	7524980	LOC105372261	2	0	501	177	0.003976	0.00280591	0	0	0.973494	1
chr19	7522622	7534009	MCOLN1	2	0	501	177	0.003976	0.00280591	0	0	0.973494	1
chr19	7534162	7561767	PNPLA6	2	0	501	177	0.003976	0.00280591	0	0	0.973494	1
chr19	7595861	7618304	CAMSAP3	4	1	499	176	0.007952	0.00396023	0.00565	0.00563388	1	1
chr19	7619523	7629545	XAB2	4	1	499	176	0.007952	0.00396023	0.00565	0.00563388	1	1
chr19	7629791	7631956	PET100	4	1	499	176	0.007952	0.00396023	0.00565	0.00563388	1	1
chr19	7631612	7637026	PCP2	4	1	499	176	0.007952	0.00396023	0.00565	0.00563388	1	1
chr19	7637108	7647873	STXBP2	4	1	499	165	0.007952	0.00396023	0.006024	0.00600588	1	1
chr19	7728955	7732110	CLEC4G	75	20	428	157	0.149105	0.0158818	0.112994	0.023796	0.286507	1
chr19	7739991	7747534	CD209	77	25	426	152	0.153082	0.0160546	0.141243	0.0261777	0.797186	1
chr19	8052339	8062650	CCL25	152	56	351	121	0.302187	0.020475	0.316384	0.0349564	0.796621	1
chr19	8065400	8149592	FBN3	121	41	382	136	0.240557	0.0190578	0.231638	0.0317104	0.891057	1
chr19	840963	848175	PRTN3	11	3	492	174	0.021869	0.00652122	0.016949	0.00970227	0.929323	1
chr19	9247342	9252625	OR7E24	8	0	495	177	0.015905	0.00557829	0	0	0.199658	1
chr19	925731	975939	ARID3A	2	1	501	176	0.003976	0.00280591	0.00565	0.00563388	1	1
chr19	982926	994557	WDR18	42	14	461	163	0.083499	0.0123345	0.079096	0.0202861	0.980605	1
chr19	9959559	10010532	COL5A3	40	10	463	167	0.079523	0.0120634	0.056497	0.0173539	0.399774	1
chr2	100391858	100417668	CHST10	6	2	497	175	0.011928	0.00484054	0.011299	0.00794449	1	1
chr2	100470480	100483280	NMS	11	5	492	172	0.021869	0.00652122	0.028249	0.0124535	0.846709	1
chr2	100476031	100494205	LOC105373506	11	5	492	172	0.021869	0.00652122	0.028249	0.0124535	0.846709	1
chr2	101007226	101151382	TBC1D8	9	0	494	168	0.017893	0.00591067	0	0	0.1744	1
chr2	105249402	105329735	TGFBRAP1	189	63	314	114	0.375746	0.0215945	0.355932	0.0359884	0.704732	1
chr2	105357710	105438529	FHL2	173	60	330	117	0.343936	0.0211801	0.338983	0.0355802	0.97818	1
chr2	106063288	106078155	ECRG4	2	1	501	168	0.003976	0.00280591	0.005917	0.00589955	1	1
chr2	106093301	106194336	UXS1	2	1	501	176	0.003976	0.00280591	0.00565	0.00563388	1	1
chr2	10720971	10785110	ATP6V1C2	4	2	499	175	0.007952	0.00396023	0.011299	0.00794449	1	1
chr2	108239966	108265608	SULT1C3	4	1	499	176	0.007952	0.00396023	0.00565	0.00563388	1	1
chr2	108288893	108309915	SULT1C2	6	0	497	177	0.011928	0.00484054	0	0	0.321082	1
chr2	108377952	108388989	SULT1C4	8	0	495	177	0.015905	0.00557829	0	0	0.199658	1
chr2	108448559	108509415	GCC2	8	0	495	177	0.015905	0.00557829	0	0	0.199658	1
chr2	108719444	108785809	RANBP2	8	0	495	177	0.015905	0.00557829	0	0	0.199658	1
chr2	108786731	108885485	CCDC138	8	0	495	177	0.015905	0.00557829	0	0	0.199658	1
chr2	108894469	108989256	EDAR	11	2	492	175	0.021869	0.00652122	0.011299	0.00794449	0.572715	1
chr2	109129203	109504635	SH3RF3	15	4	488	173	0.029821	0.00758408	0.022599	0.0111711	0.813206	1
chr2	110732537	111120610	ACOXL	0	1	503	176	0	0	0.00565	0.00563388	0.584596	1
chr2	11179757	11345437	ROCK2	63	17	440	160	0.125249	0.0147586	0.096045	0.0221475	0.367316	1
chr2	11444373	11466177	E2F6	15	11	488	166	0.029821	0.00758408	0.062147	0.0181464	0.0889462	1
chr2	11481673	11642788	GREB1	24	11	479	166	0.047714	0.00950435	0.062147	0.0181464	0.582546	1
chr2	11677542	11827409	LPIN1	127	43	376	134	0.252485	0.0193706	0.242938	0.0322349	0.879683	1
chr2	117814689	117832377	DDX18	72	28	431	149	0.143141	0.0156154	0.158192	0.0274291	0.71669	1
chr2	117915479	118014163	CCDC93	73	27	430	150	0.145129	0.0157052	0.152542	0.0270251	0.907555	1
chr2	119439841	119524483	SCTR	18	14	485	163	0.035785	0.00828235	0.079096	0.0202861	0.0328525	1
chr2	119476452	119487346	SCTR-AS1	18	14	485	163	0.035785	0.00828235	0.079096	0.0202861	0.0328525	1
chr2	119544390	119660321	CFAP221	38	10	465	167	0.075547	0.0117833	0.056497	0.0173539	0.496251	1
chr2	119759920	119984899	PTPN4	28	8	475	169	0.055666	0.0102229	0.045198	0.0156146	0.734014	1
chr2	120013030	120179119	EPB41L5	72	25	431	152	0.143141	0.0156154	0.141243	0.0261777	1	1
chr2	134119920	134454621	MGAT5	2	1	501	176	0.003976	0.00280591	0.00565	0.00563388	1	1
chr2	135839624	135876443	MCM6	1	1	502	176	0.001988	0.00198606	0.00565	0.00563388	1	1
chr2	136765543	137677718	THSD7B	48	34	455	143	0.095427	0.0131001	0.19209	0.0296106	0.00110519	1
chr2	140231421	142132463	LRP1B	159	45	344	132	0.316103	0.0207313	0.254237	0.032729	0.147226	1
chr2	142877662	143055833	KYNU	11	6	492	171	0.021869	0.00652122	0.033898	0.0136023	0.547337	1
chr2	151409900	151534200	RIF1	2	1	501	176	0.003976	0.00280591	0.00565	0.00563388	1	1
chr2	151485332	151734476	NEB	3	1	500	176	0.005964	0.0034331	0.00565	0.00563388	1	1
chr2	154698693	154858354	KCNJ3	28	15	475	162	0.055666	0.0102229	0.084746	0.0209336	0.234992	1
chr2	157995177	158136154	UPP2	1	1	502	176	0.001988	0.00198606	0.00565	0.00563388	1	1
chr2	158166648	158236169	CCDC148-AS1	43	14	460	163	0.085487	0.012467	0.079096	0.0202861	0.915421	1
chr2	158171071	158456753	CCDC148	43	14	460	163	0.085487	0.012467	0.079096	0.0202861	0.915421	1
chr2	158795315	158815990	DAPL1	258	97	245	80	0.512922	0.0222865	0.548023	0.0374086	0.473645	1
chr2	161136961	161236230	TANK	38	6	465	154	0.075547	0.0117833	0.0375	0.0150195	0.133174	1
chr2	161308423	161411717	PSMD14	79	30	424	147	0.157058	0.0162235	0.169492	0.0282007	0.78817	1
chr2	161620961	161985270	SLC4A10	119	39	384	138	0.236581	0.018949	0.220339	0.0311539	0.736441	1
chr2	161882824	161913189	LOC105373722	93	26	410	151	0.184891	0.0173094	0.146893	0.0266082	0.303351	1
chr2	161992243	162074215	DPP4	11	0	492	177	0.021869	0.00652122	0	0	0.101598	1
chr2	162170682	162243472	FAP	11	12	492	165	0.021869	0.00652122	0.067797	0.0188962	0.00769104	1
chr2	162267072	162318684	IFIH1	11	12	492	165	0.021869	0.00652122	0.067797	0.0188962	0.00769104	1
chr2	162371405	162838817	KCNH7	0	4	503	173	0	0	0.022599	0.0111711	0.00495311	1
chr2	164492415	164622959	GRB14	1	0	502	162	0.001988	0.00198606	0	0	1	1
chr2	164657929	164842076	COBLL1	17	6	486	171	0.033797	0.0080573	0.033898	0.0136023	1	1
chr2	165087524	165204295	SCN3A	1	0	502	177	0.001988	0.00198606	0	0	1	1
chr2	165239412	165392304	SCN2A	1	0	502	177	0.001988	0.00198606	0	0	1	1
chr2	165873360	165953781	TTC21B	4	3	499	174	0.007952	0.00396023	0.016949	0.00970227	0.557213	1
chr2	166081529	166301784	SCN1A-AS1	0	3	503	174	0	0	0.016949	0.00970227	0.0233928	1
chr2	166195183	166375987	SCN9A	1	3	502	174	0.001988	0.00198606	0.016949	0.00970227	0.0954712	1
chr2	166888478	167259753	XIRP2	2	0	501	177	0.003976	0.00280591	0	0	0.973494	1
chr2	168455860	168775134	CERS6	9	3	494	172	0.017893	0.00591067	0.017143	0.00981227	1	1
chr2	168865043	168890443	SPC25	1	0	502	164	0.001988	0.00198606	0	0	1	1
chr2	168915466	169031396	ABCB11	2	2	501	175	0.003976	0.00280591	0.011299	0.00794449	0.600024	1
chr2	169067075	169096167	DHRS9	0	1	503	176	0	0	0.00565	0.00563388	0.584596	1
chr2	169127107	169362597	LRP2	74	24	429	153	0.147117	0.015794	0.135593	0.025733	0.801787	1
chr2	169527878	169573916	FASTKD1	28	13	475	164	0.055666	0.0102229	0.073446	0.019608	0.502132	1
chr2	169645423	169694405	CFAP210	29	12	474	165	0.057654	0.0103929	0.067797	0.0188962	0.761141	1
chr2	169694467	169751878	PHOSPHO2-KLHL23	28	11	475	166	0.055666	0.0102229	0.062147	0.0181464	0.895775	1
chr2	169733830	169751878	KLHL23	28	11	475	166	0.055666	0.0102229	0.062147	0.0181464	0.895775	1
chr2	170770040	170798977	ERICH2	8	10	495	167	0.015905	0.00557829	0.056497	0.0173539	0.00876253	1
chr2	170813208	170861151	GAD1	11	10	492	167	0.021869	0.00652122	0.056497	0.0173539	0.0415719	1
chr2	171434164	171491029	DCAF17	1	0	502	177	0.001988	0.00198606	0	0	1	1
chr2	171522231	171558129	CYBRD1	1	0	502	177	0.001988	0.00198606	0	0	1	1
chr2	171999951	172082430	METAP1D	12	5	491	172	0.023857	0.00680426	0.028249	0.0124535	0.966512	1
chr2	172427334	172506459	ITGA6	37	18	466	159	0.073559	0.0116397	0.101695	0.0227183	0.307483	1
chr2	172555371	172672698	PDK1	27	20	476	157	0.053678	0.0100492	0.112994	0.023796	0.0122971	1
chr2	172735280	173052893	RAPGEF4	101	38	402	139	0.200795	0.0178616	0.214689	0.0308631	0.774977	1
chr2	173075433	173268015	MAP3K20	63	17	440	160	0.125249	0.0147586	0.096045	0.0221475	0.367316	1
chr2	173197710	173282036	MAP3K20-AS1	63	17	440	160	0.125249	0.0147586	0.096045	0.0221475	0.367316	1
chr2	173354859	173368997	CDCA7	4	0	499	177	0.007952	0.00396023	0	0	0.536256	1
chr2	175176256	175181710	ATP5MC3	2	0	501	177	0.003976	0.00280591	0	0	0.973494	1
chr2	176269421	176338025	MTX2	6	0	497	177	0.011928	0.00484054	0	0	0.321082	1
chr2	177212792	177223959	HNRNPA3	1	0	502	177	0.001988	0.00198606	0	0	1	1
chr2	177392771	177543834	AGPS	4	0	499	177	0.007952	0.00396023	0	0	0.536256	1
chr2	177623242	178108339	PDE11A	17	4	486	173	0.033797	0.0080573	0.022599	0.0111711	0.625489	1
chr2	178112407	178129656	RBM45	17	4	486	173	0.033797	0.0080573	0.022599	0.0111711	0.625489	1
chr2	178194463	178402893	OSBPL6	32	18	471	159	0.063618	0.0108826	0.101695	0.0227183	0.133134	1
chr2	178480452	178516463	PLEKHA3	31	8	472	162	0.06163	0.0107226	0.047059	0.0162416	0.607863	1
chr2	178522825	178620217	TTN-AS1	28	15	475	162	0.055666	0.0102229	0.084746	0.0209336	0.234992	1
chr2	178525987	178807423	TTN	58	24	445	153	0.115308	0.014241	0.135593	0.025733	0.562875	1
chr2	178776924	178779963	LOC101927055	48	23	455	154	0.095427	0.0131001	0.129944	0.0252735	0.250703	1
chr2	178825306	179050137	CCDC141	123	50	380	127	0.244533	0.0191643	0.282486	0.0338397	0.369835	1
chr2	1789111	2331388	MYT1L	30	10	473	167	0.059642	0.0105594	0.056497	0.0173539	1	1
chr2	179101676	179264832	SESTD1	83	33	420	144	0.16501	0.0165505	0.186441	0.0292738	0.592132	1
chr2	179441980	179861612	ZNF385B	4	1	499	176	0.007952	0.00396023	0.00565	0.00563388	1	1
chr2	181954478	182131385	PPP1R1C	19	7	484	170	0.037773	0.00850052	0.039548	0.0146492	1	1
chr2	182716255	182794464	DNAJC10	6	4	497	173	0.011928	0.00484054	0.022599	0.0111711	0.514858	1
chr2	182833273	182866637	FRZB	121	36	382	141	0.240557	0.0190578	0.20339	0.0302553	0.365195	1
chr2	182909113	183038457	NCKAP1	77	30	426	147	0.153082	0.0160546	0.169492	0.0282007	0.692357	1
chr2	190880819	190965552	GLS	1	0	502	177	0.001988	0.00198606	0	0	1	1
chr2	191029574	191172684	STAT4	8	2	495	175	0.015905	0.00557829	0.011299	0.00794449	0.940423	1
chr2	195737602	196068837	DNAH7	4	1	499	176	0.007952	0.00396023	0.00565	0.00563388	1	1
chr2	196194070	196593692	HECW2	17	10	486	167	0.033797	0.0080573	0.056497	0.0173539	0.268552	1
chr2	196962615	197310787	ANKRD44	7	1	496	176	0.013917	0.00522331	0.00565	0.00563388	0.636921	1
chr2	210477683	210679107	CPS1	40	21	463	156	0.079523	0.0120634	0.118644	0.0243059	0.157488	1
chr2	211375715	212538802	ERBB4	41	10	462	167	0.081511	0.0122	0.056497	0.0173539	0.357177	1
chr2	214725643	214809683	BARD1	25	10	478	167	0.049702	0.0096902	0.056497	0.0173539	0.877499	1
chr2	216711705	217250714	IGFBP-AS1	28	12	475	160	0.055666	0.0102229	0.069767	0.0194248	0.624768	1
chr2	217030847	217041208	LOC105373874	28	12	475	160	0.055666	0.0102229	0.069767	0.0194248	0.624768	1
chr2	222861034	222944639	ACSL3	2	2	501	175	0.003976	0.00280591	0.011299	0.00794449	0.600024	1
chr2	231732426	231781282	PDE6D	27	7	476	170	0.053678	0.0100492	0.039548	0.0146492	0.588273	1
chr2	231781669	231809253	COPS7B	27	7	476	170	0.053678	0.0100492	0.039548	0.0146492	0.588273	1
chr2	231961711	232344350	DIS3L2	3	3	500	174	0.005964	0.0034331	0.016949	0.00970227	0.380597	1
chr2	233475519	233566789	USP40	11	4	492	172	0.021869	0.00652122	0.022727	0.0112337	1	1
chr2	235494041	236131795	AGAP1	151	45	352	132	0.300199	0.0204366	0.254237	0.032729	0.287046	1
chr2	236324145	236507476	IQCA1	51	26	452	151	0.101392	0.0134587	0.146893	0.0266082	0.132294	1
chr2	236537129	236582358	ACKR3	42	16	461	161	0.083499	0.0123345	0.090395	0.0215532	0.899673	1
chr2	237324016	237414164	COL6A3	115	36	388	141	0.228628	0.0187246	0.20339	0.0302553	0.555404	1
chr2	237486408	237555322	MLPH	13	6	490	171	0.025845	0.00707487	0.033898	0.0136023	0.768758	1
chr2	237574320	237591121	RAB17	72	41	431	136	0.143141	0.0156154	0.231638	0.0317104	0.00924238	1
chr2	237591167	237595972	LOC105373958	77	39	426	138	0.153082	0.0160546	0.220339	0.0311539	0.0536329	1
chr2	237627574	237781643	LRRFIP1	73	21	430	156	0.145129	0.0157052	0.118644	0.0243059	0.45239	1
chr2	237798046	237842808	RBM44	30	7	473	164	0.059642	0.0105594	0.040936	0.0151523	0.46329	1
chr2	237966943	238099413	UBE2F-SCLY	348	115	155	62	0.691849	0.0205875	0.649718	0.0358579	0.346976	1
chr2	237967012	238042782	UBE2F	348	115	155	62	0.691849	0.0205875	0.649718	0.0358579	0.346976	1
chr2	238100338	238133287	ESPNL	412	137	91	40	0.819085	0.017164	0.774011	0.0314362	0.231319	1
chr2	238138666	238152947	KLHL30	267	85	236	92	0.530815	0.0222515	0.480226	0.0375529	0.284173	1
chr2	238170399	238203702	ILKAP	174	63	329	114	0.345924	0.021209	0.355932	0.0359884	0.881858	1
chr2	238320487	238400900	TRAF3IP1	81	25	422	152	0.161034	0.0163888	0.141243	0.0261777	0.614389	1
chr2	239048166	239401649	HDAC4	202	71	301	106	0.40159	0.0218578	0.40113	0.0368402	1	1
chr2	239578299	239586094	LOC401040	32	4	471	157	0.063618	0.0108826	0.024845	0.0122671	0.0908297	1
chr2	240126546	240136802	COPS9	11	4	492	173	0.021869	0.00652122	0.022599	0.0111711	1	1
chr2	240138940	240141373	OTOS	11	4	492	173	0.021869	0.00652122	0.022599	0.0111711	1	1
chr2	240435661	240468076	GPC1	121	50	382	127	0.240557	0.0190578	0.282486	0.0338397	0.314847	1
chr2	240449377	240456700	LOC100130449	104	49	399	128	0.206759	0.0180572	0.276836	0.0336313	0.0694375	1
chr2	240468630	240561216	ANKMY1	122	51	381	126	0.242545	0.0191113	0.288136	0.0340417	0.272447	1
chr2	240605428	240633159	GPR35	81	30	422	147	0.161034	0.0163888	0.169492	0.0282007	0.8858	1
chr2	240686332	240689122	LOC285191	33	17	470	160	0.065606	0.0110396	0.096045	0.0221475	0.243204	1
chr2	240713765	240821403	KIF1A	21	7	482	170	0.04175	0.00891833	0.039548	0.0146492	1	1
chr2	240868822	240880500	AGXT	5	0	498	177	0.00994	0.00442323	0	0	0.412292	1
chr2	240886046	240896889	MAB21L4	3	0	500	177	0.005964	0.0034331	0	0	0.71109	1
chr2	240906158	240993311	CROCC2	6	0	497	168	0.011928	0.00484054	0	0	0.342774	1
chr2	240997408	241095568	SNED1	4	3	499	174	0.007952	0.00396023	0.016949	0.00970227	0.557213	1
chr2	241072166	241102321	MTERF4	2	3	501	174	0.003976	0.00280591	0.016949	0.00970227	0.220184	1
chr2	241106097	241150264	PASK	7	4	496	173	0.013917	0.00522331	0.022599	0.0111711	0.659122	1
chr2	241149571	241183652	PPP1R7	6	2	497	175	0.011928	0.00484054	0.011299	0.00794449	1	1
chr2	241167273	241188492	LOC105373971	6	2	497	175	0.011928	0.00484054	0.011299	0.00794449	1	1
chr2	241188549	241239602	ANO7	4	3	499	174	0.007952	0.00396023	0.016949	0.00970227	0.557213	1
chr2	241227289	241315815	HDLBP	4	3	499	174	0.007952	0.00396023	0.016949	0.00970227	0.557213	1
chr2	241315268	241354027	SEPTIN2	4	4	499	173	0.007952	0.00396023	0.022599	0.0111711	0.250544	1
chr2	241356283	241494841	FARP2	4	5	499	172	0.007952	0.00396023	0.028249	0.0124535	0.0989837	1
chr2	241492668	241509730	STK25	4	3	499	174	0.007952	0.00396023	0.016949	0.00970227	0.557213	1
chr2	241558743	241574131	BOK	17	0	486	171	0.033797	0.0080573	0	0	0.031346	1
chr2	241637657	241673857	ATG4B	27	1	476	176	0.053678	0.0100492	0.00565	0.00563388	0.0109006	1
chr2	241675745	241686815	DTYMK	21	0	482	163	0.04175	0.00891833	0	0	0.0167149	1
chr2	241687015	241729481	ING5	27	1	476	176	0.053678	0.0100492	0.00565	0.00563388	0.0109006	1
chr2	241734627	241768816	D2HGDH	0	2	503	175	0	0	0.011299	0.00794449	0.113964	1
chr2	241809191	241817413	NEU4	9	4	494	173	0.017893	0.00591067	0.022599	0.0111711	0.940896	1
chr2	241849879	241858908	PDCD1	15	8	488	169	0.029821	0.00758408	0.045198	0.0156146	0.464434	1
chr2	241869727	241873823	RTP5	18	8	485	169	0.035785	0.00828235	0.045198	0.0156146	0.738559	1
chr2	241881361	242078722	LINC01237	18	5	485	171	0.035785	0.00828235	0.028409	0.0125231	0.823131	1
chr2	241893986	241902585	FAM240C	18	5	485	171	0.035785	0.00828235	0.028409	0.0125231	0.823131	1
chr2	27442379	27446481	KRTCAP3	6	3	497	174	0.011928	0.00484054	0.016949	0.00970227	0.904219	1
chr2	27496837	27523689	GCKR	6	3	497	174	0.011928	0.00484054	0.016949	0.00970227	0.904219	1
chr2	27537384	27582722	C2orf16	15	12	488	165	0.029821	0.00758408	0.067797	0.0188962	0.0453355	1
chr2	27583040	27623217	ZNF512	15	12	488	165	0.029821	0.00758408	0.067797	0.0188962	0.0453355	1
chr2	27628245	27651511	GPN1	10	7	493	170	0.019881	0.00622407	0.039548	0.0146492	0.245427	1
chr2	27771717	27779733	MRPL33	11	7	492	170	0.021869	0.00652122	0.039548	0.0146492	0.323178	1
chr2	27781377	27890387	RBKS	11	6	492	171	0.021869	0.00652122	0.033898	0.0136023	0.547337	1
chr2	27888707	28338901	BABAM2	14	5	489	170	0.027833	0.00733443	0.028571	0.0125936	1	1
chr2	29097679	29183808	CLIP4	5	1	498	176	0.00994	0.00442323	0.00565	0.00563388	0.953972	1
chr2	29190990	29921589	ALK	81	34	422	143	0.161034	0.0163888	0.19209	0.0296106	0.405734	1
chr2	30888516	31138440	GALNT14	16	0	487	177	0.031809	0.00782477	0	0	0.0346056	1
chr2	31173054	31233970	CAPN14	9	0	494	177	0.017893	0.00591067	0	0	0.158795	1
chr2	31234150	31269451	EHD3	3	2	500	175	0.005964	0.0034331	0.011299	0.00794449	0.839068	1
chr2	31334318	31414777	XDH	61	23	442	154	0.121272	0.0145554	0.129944	0.0252735	0.866005	1
chr2	31522478	31665651	SRD5A2	10	1	493	164	0.019881	0.00622407	0.006061	0.00604241	0.390907	1
chr2	31867186	32011008	MEMO1	10	3	493	174	0.019881	0.00622407	0.016949	0.00970227	1	1
chr2	32011647	32039840	DPY30	10	3	493	174	0.019881	0.00622407	0.016949	0.00970227	1	1
chr2	32165848	32224379	SLC30A6	9	3	494	174	0.017893	0.00591067	0.016949	0.00970227	1	1
chr2	32356905	32618882	BIRC6	11	3	492	174	0.021869	0.00652122	0.016949	0.00970227	0.929323	1
[truncated: 1,366 more rows]

[truncated: 2 more sheets: Table S11, Table S12]
